# Supplementary material for: Implementing the Point Spread Function Deconvolution for Better Molecular Characterization of Newly Diagnosed Gliomas: A Dynamic 18F-FDOPA PET Radiomics Study
Source: Cancers (Basel). 2022 Nov 23;14(23):5765. doi: 10.3390/cancers14235765 (PMC9738921; doi:10.3390/cancers14235765)
Supplement: Supplementary file 1 [file cancers-14-05765-s001.zip]

Archive with 12 entries (6 files):
- Raw_Data/ReadMe.txt
- Raw_Data/Region_Based/
- Raw_Data/Region_Based/Patient_With_PSF/
- Raw_Data/Region_Based/Patient_With_PSF/Radiomic_Static_Dynamic.xlsx
- Raw_Data/Region_Based/Patient_Without_PSF/
- Raw_Data/Region_Based/Patient_Without_PSF/Radiomic_Static_Dynamic.xlsx
- Raw_Data/Voxel_Based/
- Raw_Data/Voxel_Based/Patient_With_PSF/
- Raw_Data/Voxel_Based/Patient_With_PSF/Radiomic_Static_DynamicTTP.xlsx
- Raw_Data/Voxel_Based/Patient_Without_PSF/
- Raw_Data/Voxel_Based/Patient_Without_PSF/Radiomic_Static_DynamicTTP.xlsx
- Supplementary.pdf
