# Supplementary material for: Implementing the Point Spread Function Deconvolution for Better Molecular Characterization of Newly Diagnosed Gliomas: A Dynamic 18F-FDOPA PET Radiomics Study
Source: Cancers (Basel). 2022 Nov 23;14(23):5765. doi: 10.3390/cancers14235765 (PMC9738921; doi:10.3390/cancers14235765)
Supplement: Supplementary file 1 [file cancers-14-05765-s001.zip › Raw_Data/ReadMe.txt]

- Region_Based folder: Includes the folders that represented different PSFd status of region_based analysis.
	- Patient_With_PSF folder, includes the features that have been extracted in region_based analysis from samples with applying PSFd.
	- Patient_Without_PSF folder, includes the features that have been extracted in region_based analysis from samples without applying PSFd.
	- The two last column with the names of "IDH" and "Codel" are the outputs.

- Voxel_Based folder: Includes the folders that represented different PSFd status of voxel_based analysis.
	- Patient_With_PSF folder, includes the features that have been extracted in voxel_based analysis from samples with applying PSFd.
	- Patient_Without_PSF folder, includes the features that have been extracted in voxel_based analysis from samples without applying PSFd.
	- The feature name end with "TTP" indicates that has been extracted from dynamic TTP parametric images. Otherwise, the feature has been extracted from static TBR parametric images.
 	- The two last column with the names of "IDH" and "Codel" are the outputs.
