# Supplementary material for: Implementing the Point Spread Function Deconvolution for Better Molecular Characterization of Newly Diagnosed Gliomas: A Dynamic 18F-FDOPA PET Radiomics Study
Source: Cancers (Basel). 2022 Nov 23;14(23):5765. doi: 10.3390/cancers14235765 (PMC9738921; doi:10.3390/cancers14235765)
Supplement: Supplementary file 1 [file cancers-14-05765-s001.zip › Raw_Data/Region_Based/Patient_With_PSF/Radiomic_Static_Dynamic.xlsx]

## Sheet: Sheet1
Patient	original_Morphology_Volume_(mesh-based)	original_Morphology_Volume_(counting)	original_Morphology_Surface_area	original_Morphology_Surface_to_volume_ratio	original_Morphology_Sphericity	original_Morphology_Maximum_3D_diameter	original_Morphology_Major_axis_length	original_Morphology_Minor_axis_length	original_Morphology_Least_axis_length	original_Morphology_Elongation	original_Morphology_Flatness	original_Local_intensity_Local_intensity_peak	original_Local_intensity_Global_intensity_peak	original_Statistics_Mean	original_Statistics_Variance	original_Statistics_Skewness	original_Statistics_(Excess)_kurtosis	original_Statistics_Median	original_Statistics_Minimum	original_Statistics_10th_percentile	original_Statistics_90th_percentile	original_Statistics_Maximum	original_Statistics_Interquartile_range	original_Statistics_Range	original_Statistics_Mean_absolute_deviation	original_Statistics_Robust_mean_absolute_deviation	original_Statistics_Energy	original_Statistics_Root_mean_square	original_Intensity_histogram_Entropy	original_Intensity_histogram_Uniformity	original_Co-occurrence_matrix_(3D,_merged)_Joint_maximum	original_Co-occurrence_matrix_(3D,_merged)_Joint_average	original_Co-occurrence_matrix_(3D,_merged)_Joint_variance	original_Co-occurrence_matrix_(3D,_merged)_Joint_entropy	original_Co-occurrence_matrix_(3D,_merged)_Difference_average	original_Co-occurrence_matrix_(3D,_merged)_Difference_variance	original_Co-occurrence_matrix_(3D,_merged)_Difference_entropy	original_Co-occurrence_matrix_(3D,_merged)_Sum_average	original_Co-occurrence_matrix_(3D,_merged)_Sum_entropy	original_Co-occurrence_matrix_(3D,_merged)_Angular_second_moment	original_Co-occurrence_matrix_(3D,_merged)_Contrast	original_Co-occurrence_matrix_(3D,_merged)_Dissimilarity	original_Co-occurrence_matrix_(3D,_merged)_Inverse_difference	original_Co-occurrence_matrix_(3D,_merged)_Inverse_difference_normalised	original_Co-occurrence_matrix_(3D,_merged)_Inverse_difference_moment	original_Co-occurrence_matrix_(3D,_merged)_Inverse_difference_moment_normalised	original_Co-occurrence_matrix_(3D,_merged)_Inverse_variance	original_Co-occurrence_matrix_(3D,_merged)_Correlation	original_Co-occurrence_matrix_(3D,_merged)_Autocorrelation
1	5334.12	5378	2514.85	0.471465	0.587057	41.3038	31.791	21.5917	14.7236	0.679177	0.463137	1.97824	1.99117	1.80777	0.0267222	0.918382	0.349084	1.7706	1.60002	1.62536	2.03887	2.38343	0.236726	0.78341	0.132827	0.09607	17719.2	1.81515	2.44672	0.215562	0.137303	18.8493	2.64164	4.44104	0.734981	0.545457	1.51451	37.6987	3.41635	0.0642486	1.08565	0.734981	0.684784	0.971131	0.667085	0.998128	0.482983	0.794511	357.396
2	4504.46	4527	1598.43	0.354854	0.825189	27.8209	24.6753	16.9698	15.8579	0.687726	0.642665	2.36156	2.5364	2.04134	0.130783	0.854138	-0.221697	1.9432	1.60002	1.65321	2.61231	3.08285	0.519361	1.48284	0.298239	0.218614	19456.4	2.07313	3.51123	0.104375	0.0508488	21.3836	12.8589	6.17746	1.2793	1.0729	2.00886	42.7673	4.53488	0.0188476	2.70952	1.2793	0.549356	0.961339	0.498445	0.997202	0.459553	0.894644	468.764
3	24660.7	24714	6461.32	0.262009	0.634112	50.2494	41.3069	33.257	30.8187	0.80512	0.746092	2.33829	2.58572	1.98427	0.0817609	0.988035	0.695517	1.92732	1.60001	1.66388	2.39074	3.20931	0.38359	1.6093	0.226965	0.158748	99328	2.00477	3.30513	0.117727	0.0573361	20.6239	8.001	5.67775	0.964589	0.883747	1.80292	41.2478	4.27577	0.0283954	1.81418	0.964589	0.629617	0.972324	0.598868	0.998345	0.475082	0.886628	432.438
4	3131.21	3161	1741.12	0.556055	0.594469	30	27.3725	21.0961	10.8801	0.770702	0.397482	1.80974	1.83237	1.78745	0.0238341	0.935144	0.0682211	1.74189	1.60002	1.62448	2.02306	2.30299	0.221127	0.702971	0.126675	0.0919554	10174.7	1.79411	2.30687	0.243927	0.17793	18.6556	2.42139	4.31227	0.747436	0.562064	1.54047	37.3112	3.2941	0.0733426	1.12072	0.747436	0.683391	0.97067	0.663485	0.998067	0.468145	0.768578	349.892
5	95436	95561	20343.4	0.213163	0.496442	91.0055	66.2772	59.909	49.7401	0.903914	0.750485	3.96696	4.05508	2.22598	0.331329	1.43057	2.09312	2.04153	1.6	1.67595	3.07794	5.83396	0.687149	4.23396	0.447087	0.300002	505166	2.2992	4.07641	0.0773159	0.0436729	23.1672	33.2273	6.80518	1.25375	1.52037	2.1074	46.3343	5.09503	0.0163085	3.09226	1.25375	0.577428	0.979591	0.533479	0.999115	0.446769	0.953468	568.399
6	59917.7	60006	15097.6	0.251973	0.49047	84.463	68.5671	56.1134	36.3002	0.818372	0.529412	2.21741	2.30109	1.89214	0.0419488	0.628318	-0.389457	1.85487	1.6	1.64935	2.1913	2.5972	0.312146	0.997202	0.170425	0.127461	217351	1.9032	2.86813	0.152128	0.0948335	19.6334	4.05689	4.69519	0.613143	0.447006	1.37445	39.2669	3.82024	0.0502691	0.822951	0.613143	0.725374	0.977565	0.714271	0.998788	0.457137	0.898574	389.118
7	5242.38	5278	2233.51	0.426049	0.653404	34.6554	30.5598	23.0073	13.9461	0.752863	0.456356	3.42559	3.50564	2.24115	0.595963	1.75689	2.51217	1.9228	1.60003	1.64368	3.43274	5.37591	0.714418	3.77588	0.577197	0.347564	29655.5	2.37038	4.01821	0.102353	0.0944298	23.6971	63.9932	7.34899	2.23549	5.55691	2.84766	47.3941	5.16045	0.0206205	10.5543	2.23549	0.484556	0.961839	0.420373	0.996443	0.340264	0.917535	620.267
8	3263.62	3310	1948.05	0.596898	0.546199	42.9651	51.235	18.6334	12.7419	0.363686	0.248694	1.75713	1.83444	1.75341	0.0157668	0.920328	0.16665	1.72027	1.60001	1.61893	1.94271	2.20371	0.181784	0.603704	0.102833	0.0751938	10228.6	1.7579	2.03456	0.29204	0.216638	18.3021	1.57725	3.79347	0.595153	0.407445	1.33105	36.6042	3.00023	0.100475	0.761652	0.595153	0.729176	0.975478	0.719074	0.998567	0.458891	0.758551	336.163
9	27318.1	27398	9254.9	0.338783	0.473965	74.4715	66.0392	46.1597	22.0511	0.698974	0.333909	2.34421	2.58631	1.90723	0.0773804	1.67987	3.1789	1.83209	1.60004	1.64183	2.276	3.27636	0.299652	1.67631	0.205182	0.129079	101781	1.92741	3.04115	0.154807	0.100325	19.8577	7.9165	5.24341	0.831225	0.858913	1.69978	39.7155	4.03533	0.0451689	1.54985	0.831225	0.672509	0.976132	0.649604	0.998589	0.455307	0.902113	401.471
10	30314.1	30384	8696.58	0.286882	0.540628	92.293	79.2748	45.2218	18.1475	0.570443	0.228919	3.34872	3.46779	2.10522	0.23875	1.56632	2.42252	1.94725	1.6	1.65555	2.82303	4.39109	0.549269	2.79109	0.371616	0.24063	141915	2.16118	3.77053	0.0983827	0.0601628	21.9955	24.2697	6.47449	1.22892	1.45217	2.0897	43.9909	4.8088	0.0209873	2.9624	1.22892	0.583073	0.973498	0.539962	0.99848	0.443868	0.938969	506.588
11	24606.6	24667	7257.85	0.294956	0.563694	64.0391	58.1436	36.7074	23.668	0.631322	0.407061	2.50587	2.66427	2.01397	0.100441	0.840771	0.197492	1.94818	1.60002	1.65257	2.46677	3.26261	0.464284	1.66258	0.258451	0.188563	102529	2.03876	3.42431	0.108402	0.0662964	20.9878	9.78846	5.87018	1.00435	1.00062	1.84981	41.9757	4.42497	0.0247438	2.00934	1.00435	0.62219	0.971274	0.590316	0.99817	0.476756	0.897362	449.273
13	21658	21792	9330.52	0.430813	0.402708	78.3454	63.6735	44.0788	29.0011	0.692263	0.455466	2.12292	2.33934	1.8744	0.0615996	1.32172	1.40074	1.79967	1.60002	1.63121	2.23104	2.91938	0.306291	1.31936	0.193648	0.130613	77905.7	1.89076	2.8864	0.17347	0.128201	19.582	6.2969	5.11616	0.839419	0.809554	1.70183	39.164	3.91097	0.048738	1.51418	0.839419	0.667792	0.97358	0.643869	0.998331	0.457604	0.879768	388.994
14	26036.1	26083	6293.76	0.241732	0.67498	60.7371	48.4751	30.8043	29.9365	0.635467	0.617566	3.8663	4.06034	2.37296	0.495816	1.19313	0.773567	2.14925	1.60002	1.68005	3.46576	4.90169	0.907888	3.30167	0.560014	0.386353	159804	2.47522	4.36509	0.0630555	0.039867	24.793	49.7077	7.44166	1.64434	2.24399	2.39475	49.5861	5.41035	0.0104541	4.94784	1.64434	0.510615	0.968947	0.450949	0.998037	0.415004	0.950231	661.928
15	12013.3	12036	4605.47	0.383365	0.550788	42.5323	35.722	29.9744	23.2992	0.839102	0.652237	2.5679	2.65263	2.10793	0.192243	1.30605	1.50833	1.98824	1.60005	1.66746	2.76416	4.11741	0.53029	2.51736	0.340161	0.22852	55794.2	2.15305	3.76184	0.092242	0.0366169	22.0987	19.4827	6.8978	1.73113	2.79543	2.48042	44.1975	4.78665	0.014174	5.79225	1.73113	0.507487	0.961744	0.447703	0.996767	0.406229	0.851349	504.941
16	10053.9	10103	4029.02	0.400741	0.559125	45.793	37.2153	34.5938	15.7702	0.929558	0.423757	2.15165	2.1758	1.84244	0.0415302	0.900521	-0.113796	1.78144	1.6001	1.62811	2.16113	2.48906	0.296799	0.88896	0.168408	0.123478	34715.2	1.85368	2.67081	0.191657	0.169261	19.2023	4.16772	4.59199	0.651717	0.544147	1.47146	38.4047	3.66043	0.0647776	0.968882	0.651717	0.720179	0.975377	0.705411	0.99846	0.435501	0.883764	372.413
17	24150.8	24187	5422.95	0.224546	0.745079	55.1543	42.1333	31.2026	28.3688	0.740568	0.673311	3.82147	3.9642	2.55145	0.572366	0.657451	-0.601377	2.36702	1.60004	1.70163	3.6843	4.75026	1.23038	3.15022	0.642015	0.495417	171299	2.66125	4.59394	0.0489083	0.0256441	26.6712	55.8702	7.9186	1.97136	2.85047	2.5903	53.3424	5.62937	0.00622204	6.73672	1.97136	0.465361	0.961611	0.395068	0.997105	0.380881	0.939711	763.856
18	23532	23614	7570.92	0.321729	0.524535	67.0671	54.185	38.3226	27.6725	0.707256	0.510704	3.61786	3.65728	2.16295	0.291897	1.54373	2.46915	1.99056	1.60001	1.65912	2.92687	4.73062	0.635937	3.13061	0.413781	0.273575	117367	2.2294	3.93113	0.0879088	0.0527617	22.6737	29.7199	6.85861	1.45524	1.83086	2.25874	45.3475	4.98982	0.0159839	3.94857	1.45524	0.539807	0.971278	0.487047	0.998298	0.43242	0.93357	541.844
19	106132	106332	24978.7	0.235355	0.433989	99.4485	90.0329	58.9219	47.1421	0.654448	0.523609	3.73643	3.80732	2.0929	0.187195	1.61933	4.23186	1.98415	1.6	1.65977	2.66053	4.95846	0.549964	3.35846	0.331866	0.229365	485661	2.13715	3.72424	0.0945844	0.0672503	21.7735	18.7091	6.28732	1.11138	1.24637	1.97811	43.5469	4.73707	0.0217547	2.48153	1.11138	0.604546	0.978709	0.566845	0.999012	0.455548	0.933681	491.552
20	6014.92	6046	2159.75	0.359066	0.74057	38.7169	39.7831	18.6341	14.1035	0.468393	0.354511	2.59747	3.37282	2.41722	0.464473	0.815557	-0.367543	2.22539	1.60012	1.68705	3.50749	4.27567	1.00628	2.67554	0.566845	0.422263	38134.6	2.51146	4.3858	0.0577376	0.0192568	25.5618	45.7324	7.98198	2.60416	3.7294	2.85818	51.1237	5.4435	0.0054567	10.5111	2.60416	0.39043	0.944547	0.302439	0.994398	0.305675	0.885081	693.884
21	4857.67	4888	1865.47	0.384026	0.743557	35.1426	27.3472	18.7666	15.3857	0.686234	0.562607	3.29178	3.66684	2.35361	0.681945	1.79344	3.08349	2.05766	1.60006	1.66631	3.5556	6.02094	0.812812	4.42088	0.610401	0.371966	30410.3	2.49428	4.31817	0.0737659	0.0398929	24.9063	71.4182	7.85594	2.44716	6.21466	2.91556	49.8125	5.43952	0.0100561	12.2032	2.44716	0.441043	0.962814	0.368537	0.996783	0.349801	0.914565	685.639
22	20082.8	20135	4955.47	0.246752	0.721022	53.1225	42.9055	34.8323	20.8419	0.811837	0.485762	3.08487	3.30521	2.2393	0.259031	0.965362	0.356733	2.11255	1.60018	1.68916	2.97871	4.04591	0.707966	2.44573	0.412418	0.295695	106182	2.29641	4.0656	0.0709732	0.0330278	23.3474	25.5164	6.98275	1.43223	1.8983	2.24603	46.6948	5.07274	0.0122906	3.94958	1.43223	0.545314	0.967222	0.4949	0.997676	0.441395	0.922607	568.643
23	10528	10577	4237.26	0.402473	0.548232	48.0521	39.5439	33.9851	19.554	0.859427	0.494488	2.3201	2.3702	1.98389	0.119299	1.11221	0.416421	1.87151	1.6	1.64197	2.53765	3.28129	0.451645	1.68129	0.277888	0.194872	42890.8	2.01373	3.34837	0.126227	0.085531	20.7773	12.1814	6.03325	1.23382	1.52531	2.10964	41.5546	4.39531	0.0276032	3.04763	1.23382	0.587784	0.965164	0.54488	0.997233	0.432456	0.874906	442.353
24	665.625	677	408.842	0.614223	0.901741	13.7477	11.3657	9.49289	8.62851	0.835225	0.759173	1.73506	1.79535	1.96922	0.0763863	0.652595	-0.552949	1.91029	1.60056	1.655	2.38681	2.70881	0.41584	1.10825	0.232559	0.176071	2677.01	1.98852	3.21858	0.121465	0.0322946	20.8043	7.57453	6.16698	1.70326	1.6186	2.30406	41.6086	4.21983	0.0165123	4.51969	1.70326	0.477168	0.944349	0.406611	0.99432	0.403831	0.701652	438.134
25	54152.2	54198	11779	0.217516	0.587652	82.1036	69.0954	39.8903	35.0364	0.577322	0.507072	2.34186	2.36525	1.89111	0.0414586	0.849113	0.634581	1.85804	1.60001	1.65295	2.16956	2.93325	0.290157	1.33323	0.16441	0.119037	196076	1.90204	2.87213	0.154653	0.0913767	19.5902	4.0553	4.74403	0.645574	0.465624	1.4095	39.1804	3.81902	0.0507704	0.882389	0.645574	0.713613	0.979411	0.700762	0.999023	0.466421	0.891205	387.391
26	205778	205831	35920.2	0.174558	0.469258	115.404	82.6796	76.7688	60.6183	0.92851	0.733172	4.91427	4.91427	2.31721	0.458648	1.51639	2.70027	2.09354	1.60001	1.68278	3.33326	7.61042	0.793218	6.01041	0.523664	0.349982	1.19961e+06	2.41415	4.2664	0.0689407	0.0472112	24.0519	46.095	6.96958	1.22644	1.87643	2.11863	48.1039	5.28326	0.0158706	3.38059	1.22644	0.597121	0.984614	0.558072	0.999432	0.441277	0.96333	622.901
27	17999.8	18083	6887.47	0.382641	0.482248	63.0793	62.3843	26.7683	24.0439	0.429088	0.385417	2.33737	2.43013	1.98767	0.0952865	0.742125	-0.175888	1.92072	1.60005	1.6429	2.42704	3.11306	0.494394	1.51301	0.259696	0.19931	73166.2	2.0115	3.31905	0.119767	0.0852743	20.813	9.31795	5.80719	1.03745	0.993796	1.88446	41.626	4.35142	0.0265867	2.0701	1.03745	0.614862	0.969454	0.579471	0.997994	0.462338	0.888919	441.463
28	129546	129633	19595.4	0.151262	0.631849	85.44	64.4422	63.936	50.3794	0.992145	0.781778	5.46397	5.51224	2.80358	1.0006	0.844604	-0.0591462	2.55674	1.6	1.71995	4.31867	7.21785	1.5049	5.61785	0.828555	0.619253	1.14864e+06	2.97669	4.97222	0.0392923	0.0260549	29.1102	98.5108	8.27236	1.91566	3.17369	2.5892	58.2203	6.00125	0.0057693	6.84346	1.91566	0.480989	0.974963	0.415188	0.998723	0.390105	0.965265	942.49
29	5076.5	5107	1757.2	0.346144	0.812904	28.6182	23.7984	20.2722	15.2768	0.851832	0.641926	2.89182	3.00778	2.18601	0.26672	1.01022	0.067776	2.00922	1.60016	1.67169	3.00851	3.68533	0.721946	2.08517	0.423159	0.305081	25766.7	2.24619	3.93067	0.0827974	0.0467017	22.9413	26.8911	6.91911	1.58525	1.92152	2.33497	45.8826	4.98834	0.0139969	4.43453	1.58525	0.515089	0.960113	0.455319	0.996797	0.414447	0.917547	550.977
30	14930.8	14964	4130.36	0.276634	0.709933	42.2374	35.994	28.7083	24.0632	0.797584	0.668532	2.76551	2.81259	2.21464	0.222553	0.590917	-0.693943	2.11517	1.60008	1.66825	2.92851	3.58567	0.76483	1.98559	0.40114	0.310277	76723.3	2.26433	3.95078	0.0743942	0.0395753	23.1578	21.5283	6.92671	1.57078	1.71801	2.28822	46.3157	4.97349	0.0113019	4.18537	1.57078	0.508583	0.959323	0.447129	0.996804	0.421303	0.902794	555.721
31	60126.9	60217	17787.3	0.29583	0.417272	84.7231	62.4705	52.3894	45.6802	0.838627	0.731228	2.70407	2.9494	2.03573	0.130593	1.2712	1.5453	1.95723	1.60001	1.65704	2.53215	3.5946	0.448224	1.99459	0.278204	0.187205	257415	2.06756	3.52466	0.105978	0.0612609	21.2265	12.9767	6.07736	1.0886	1.23119	1.9602	42.453	4.53302	0.0236716	2.41623	1.0886	0.610533	0.971483	0.574545	0.998152	0.457897	0.906901	462.332
32	453.292	465	371.598	0.819777	0.767944	15.5242	13.5339	9.92836	5.03482	0.733592	0.372015	1.51244	1.54942	1.71208	0.00683372	0.764086	-0.225853	1.69397	1.60018	1.61658	1.83678	1.94178	0.114829	0.341599	0.0675789	0.0490339	1366.19	1.71407	1.55805	0.389997	0.267769	17.8477	0.744231	3.15034	0.546938	0.3752	1.27321	35.6954	2.44555	0.145066	0.674341	0.546938	0.747485	0.97423	0.739271	0.998323	0.438099	0.546955	318.947
33	3313.29	3349	1705.55	0.51476	0.630173	37.3898	39.8073	15.7581	11.1587	0.395859	0.280318	1.78704	1.82927	1.78958	0.0243282	1.25116	1.68759	1.75659	1.60001	1.62413	1.99037	2.45926	0.202735	0.85925	0.121602	0.0837383	10806.9	1.79636	2.33506	0.239557	0.165461	18.6577	2.48688	4.28733	0.700415	0.590443	1.52649	37.3154	3.30093	0.0780645	1.08102	0.700415	0.704083	0.973591	0.68707	0.998283	0.448247	0.782654	350.057
34	2797.54	2819	1221.73	0.436716	0.785887	27.3861	23.324	15.0739	12.5247	0.646285	0.536988	1.87223	2.12729	1.9622	0.072966	0.711712	-0.291329	1.90588	1.6001	1.65023	2.35759	2.83746	0.410426	1.23736	0.224322	0.166821	11059.5	1.9807	3.21357	0.122632	0.0462139	20.5631	7.10706	5.89447	1.27744	1.18484	2.04216	41.1261	4.20123	0.0218635	2.8167	1.27744	0.554013	0.95901	0.505248	0.996688	0.463981	0.801838	428.538
35	15270.3	15333	5079.3	0.332627	0.586019	52.0096	40.2422	32.6601	23.728	0.81159	0.589631	3.78335	4.01161	2.16185	0.450115	2.053	4.23574	1.89487	1.60003	1.65255	3.1161	5.56743	0.562843	3.9674	0.48488	0.271746	78561.8	2.26356	3.85807	0.107156	0.0666003	22.6842	47.3703	6.81778	1.63274	3.2339	2.4645	45.3684	4.92885	0.0241652	5.89975	1.63274	0.548091	0.972571	0.497676	0.998138	0.396823	0.937727	558.994
36	157	164	162.116	1.03259	0.868144	9.16515	8.13476	5.98224	4.70249	0.735392	0.578073	1.38775	1.42846	1.72743	0.0090809	0.551441	-0.769128	1.7111	1.60169	1.61565	1.86305	1.96526	0.155374	0.363567	0.080726	0.0620265	490.868	1.73006	1.71167	0.342579	0.163194	18.0833	0.938889	3.59485	0.841667	0.517986	1.52009	36.1667	2.58321	0.093377	1.22639	0.841667	0.642245	0.960751	0.617639	0.996957	0.514873	0.346893	327.333
37	6819.42	6879	3194.23	0.468403	0.544439	53.301	55.3171	23.7117	15.8158	0.428651	0.285911	2.36908	2.39899	1.86814	0.0820667	1.8022	3.31006	1.7666	1.60002	1.62503	2.25301	3.18527	0.30236	1.58525	0.212737	0.131916	24571.8	1.88997	2.8571	0.197241	0.172088	19.5708	8.63426	5.12365	0.886455	0.867167	1.76641	39.1416	3.92072	0.0596767	1.65297	0.886455	0.65846	0.973802	0.630338	0.998396	0.440353	0.904278	390.824
38	15542.9	15578	3730.1	0.239988	0.807454	43.0232	36.0743	32.8978	18.4904	0.911946	0.512564	2.7025	2.841	2.26904	0.200189	0.276865	-1.00639	2.23321	1.6	1.69192	2.89743	3.58263	0.770651	1.98263	0.385098	0.305467	83322.7	2.31274	3.96946	0.0681604	0.0253309	23.6712	18.7616	6.78197	1.40023	1.37941	2.15068	47.3423	4.95779	0.010951	3.34004	1.40023	0.534471	0.963487	0.479508	0.997444	0.440829	0.910987	577.416
39	52931.8	53035	12790.1	0.241633	0.533034	75.3326	64.0279	51.9398	34.7211	0.811206	0.542281	2.26719	2.55021	1.98395	0.0667378	0.640846	-0.0152095	1.95529	1.6	1.66623	2.33259	3.08671	0.378658	1.48671	0.211203	0.154953	212289	2.0007	3.23724	0.117857	0.0682989	20.6036	6.38672	5.28102	0.726801	0.612021	1.54649	41.2072	4.19834	0.0350457	1.14026	0.726801	0.694113	0.97767	0.676521	0.99882	0.462741	0.910732	430.325
40	103680	103797	23921.5	0.230724	0.446162	92.7901	78.2037	60.7302	47.1287	0.776564	0.602639	3.07564	3.42558	2.16269	0.243813	1.20021	1.05272	2.01912	1.60001	1.66599	2.8948	4.51591	0.646181	2.91591	0.391815	0.272498	510790	2.21834	3.9159	0.0839628	0.0607697	22.511	24.3806	6.69717	1.3164	1.67275	2.17757	45.0221	4.93698	0.0176976	3.40565	1.3164	0.571359	0.972882	0.524517	0.998402	0.427179	0.930156	529.424
41	11578.2	11618	3502.68	0.302523	0.706608	53.7122	41.5648	26.4287	17.0253	0.635845	0.409608	2.97293	3.07151	2.14833	0.239514	1.13448	0.654323	1.99148	1.6001	1.65938	2.89302	3.98801	0.661031	2.38791	0.394114	0.27766	56403.6	2.20337	3.87069	0.0876944	0.0528583	22.4733	24.0347	6.71858	1.37949	1.74135	2.19337	44.9466	4.91357	0.0168115	3.64434	1.37949	0.550964	0.967603	0.501846	0.997747	0.448164	0.924186	527.261
42	28399.5	28433	6818.57	0.240095	0.660184	51.8556	44.1332	36.2943	30.6131	0.822382	0.693653	3.76	4.07232	2.45935	0.492891	0.920668	0.0758307	2.27432	1.60015	1.70518	3.53618	4.91727	0.986789	3.31712	0.572843	0.414383	185988	2.55759	4.49227	0.0534119	0.0212625	25.7083	48.499	7.84619	2.03321	2.84127	2.61054	51.4165	5.51787	0.00649647	6.9752	2.03321	0.45379	0.961904	0.380266	0.997235	0.372675	0.928089	705.927
44	52486.3	52567	11876.9	0.226286	0.570791	83.6481	78.2796	37.6891	34.4494	0.481467	0.440081	2.53182	2.62498	1.98311	0.0691086	0.788422	0.388822	1.94968	1.6	1.66806	2.35072	3.08802	0.36258	1.48801	0.210554	0.150589	210365	2.00046	3.25029	0.11879	0.066837	20.5673	6.71453	5.39163	0.784255	0.711833	1.63328	41.1346	4.21024	0.0339634	1.32689	0.784255	0.681187	0.975992	0.659909	0.998628	0.455685	0.901193	429.066
46	59794.5	59910	17404.3	0.291068	0.424883	75.7694	65.301	52.2994	49.4603	0.800896	0.75742	4.41701	4.52604	2.54959	0.893506	1.23845	0.828523	2.20621	1.60001	1.67105	4.04334	6.7411	1.23367	5.14109	0.757921	0.529466	442968	2.71917	4.64199	0.0581192	0.0485602	26.8379	90.9115	8.23322	2.41261	5.94781	2.92542	53.6758	5.74107	0.00882185	11.7685	2.41261	0.455302	0.966836	0.385628	0.997487	0.338601	0.935275	805.301
47	8095.67	8131	2435.93	0.300893	0.800426	31.1609	27.1666	22.3653	19.5667	0.823265	0.72025	3.10346	3.14248	2.18219	0.259189	1.84814	4.37271	2.04918	1.60014	1.70127	2.78629	4.83316	0.545145	3.23302	0.369914	0.232584	40827.1	2.2408	3.93417	0.0821806	0.0457276	22.7327	26.7123	6.71611	1.36498	2.36545	2.22638	45.4655	4.95293	0.0176731	4.22863	1.36498	0.576373	0.973756	0.534686	0.998258	0.444973	0.920849	541.375
48	1436.96	1461	997.726	0.694332	0.617214	25.4951	22.0043	18.9563	7.63041	0.861482	0.346768	1.55676	1.67974	1.7161	0.00921794	1.26883	1.44698	1.69294	1.60008	1.61575	1.85524	2.08162	0.115408	0.481537	0.0739084	0.0494491	4316.12	1.71878	1.6418	0.386705	0.277458	17.8812	0.954385	3.19624	0.507072	0.361069	1.22896	35.7624	2.54753	0.156177	0.61819	0.507072	0.76358	0.977168	0.757576	0.998606	0.423105	0.676132	320.383
49	50335.9	50452	12058	0.23955	0.546757	81.6027	70.9756	45.1153	29.8039	0.635644	0.419917	4.34995	4.58117	2.30448	0.400811	1.62425	4.00733	2.13031	1.60002	1.68322	3.1099	6.0585	0.836361	4.45848	0.489338	0.343863	288153	2.38986	4.22969	0.0675182	0.0380128	24.0477	40.1831	7.16923	1.46987	2.13692	2.28791	48.0953	5.26198	0.0121341	4.29742	1.46987	0.543432	0.976985	0.491996	0.998852	0.432156	0.946527	616.324
55	12139.8	12183	3987.24	0.328445	0.640646	64.2651	51.9916	23.803	17.4696	0.457823	0.336008	4.346	4.70309	2.43034	0.886335	1.50924	1.56201	2.03932	1.60001	1.65018	3.85637	5.75326	1.07474	4.15325	0.732153	0.477328	82757.7	2.60632	4.38658	0.078623	0.0693478	25.6913	91.7194	7.78003	2.20096	4.56343	2.80473	51.3826	5.52584	0.0137329	9.40764	2.20096	0.470907	0.964602	0.402505	0.997236	0.342914	0.948715	747.058
57	72450.3	72544	14834.8	0.204759	0.566538	91.4002	77.5783	49.2168	32.0682	0.634414	0.413366	3.28692	3.31836	2.22763	0.21488	0.859689	0.4869	2.15649	1.60002	1.68514	2.87306	4.27668	0.654483	2.67666	0.372228	0.26823	375575	2.27535	4.00401	0.0718944	0.0398882	23.1546	20.8456	6.73794	1.23326	1.76429	2.12117	46.3092	5.00129	0.0147616	3.28522	1.23326	0.593354	0.972955	0.553432	0.998241	0.441683	0.921201	555.338
59	3309.5	3329	1209.01	0.365316	0.888305	22.8254	19.4032	16.4462	14.4664	0.8476	0.745569	2.79086	2.85876	2.23105	0.264038	0.792722	-0.340474	2.09887	1.60008	1.66841	3.04656	3.68722	0.767333	2.08714	0.427041	0.317371	17449.4	2.28946	4.02123	0.0733324	0.0262399	23.5095	25.8109	7.22114	1.93381	2.03156	2.45915	47.019	5.0638	0.00890068	5.77118	1.93381	0.448955	0.95158	0.371149	0.99583	0.37145	0.888203	575.622
60	18409.7	18482	6175.07	0.335425	0.546018	74.1148	69.4728	26.3312	19.765	0.379015	0.2845	2.79996	2.91528	2.01547	0.187453	1.46259	1.40157	1.8536	1.6	1.63848	2.72195	3.69907	0.464664	2.09906	0.33465	0.215172	78540.5	2.06145	3.4523	0.130521	0.111407	21.0803	19.3213	5.98468	1.10607	1.33486	2.00843	42.1606	4.50621	0.0346883	2.55826	1.10607	0.616621	0.971835	0.579188	0.998146	0.428481	0.933797	462.422
61	12684.2	12719	3236.86	0.255189	0.812585	41.1947	32.2131	26.5389	21.8158	0.823854	0.677234	3.47515	3.89338	2.54546	0.576046	0.765496	-0.344816	2.36484	1.60004	1.70338	3.72185	4.911	1.13585	3.31096	0.630313	0.47081	89737.9	2.6562	4.60632	0.0487654	0.0212453	26.6861	56.2563	8.05869	2.15924	3.31812	2.68484	53.3722	5.64411	0.00559103	7.98043	2.15924	0.439015	0.959725	0.36197	0.996846	0.360978	0.929071	764.415
62	3785.46	3807	1542.39	0.407452	0.761556	28.5832	22.731	18.0695	13.6916	0.794927	0.60233	2.53111	2.62615	2.15268	0.169253	0.710227	-0.45295	2.04649	1.60027	1.68933	2.78324	3.3246	0.628525	1.72433	0.343949	0.257451	18286.1	2.19164	3.79679	0.0817917	0.0304428	22.5824	16.7545	6.7323	1.52295	1.64351	2.25241	45.1648	4.81126	0.0126671	3.9629	1.52295	0.515491	0.958335	0.456751	0.99661	0.433934	0.881737	524.738
63	11957.7	11990	3068.14	0.256582	0.824217	39.064	32.9108	23.7888	22.1866	0.722825	0.674143	3.15549	3.4412	2.27831	0.347732	1.19735	1.06649	2.12143	1.60008	1.677	3.11459	4.65103	0.778735	3.05095	0.466237	0.322816	66405.8	2.35339	4.17305	0.0696163	0.0315446	23.8224	34.5468	7.25791	1.6746	2.49222	2.42159	47.6448	5.20322	0.0111008	5.29651	1.6746	0.508809	0.966567	0.449128	0.997628	0.414874	0.923343	599.405
64	22083	22112	6358.8	0.287951	0.598614	51.8266	41.0698	34.2467	28.6042	0.833866	0.696479	2.47509	3.03786	2.20897	0.223018	0.832174	-0.12277	2.09804	1.60001	1.68419	2.94629	3.72358	0.666333	2.12358	0.385995	0.279975	112828	2.25888	3.97206	0.0740041	0.028153	23.0957	21.8159	7.0443	1.64979	2.0783	2.37948	46.1914	4.97773	0.0107262	4.80012	1.64979	0.505452	0.959614	0.444116	0.996714	0.413314	0.889986	552.827
65	85996.1	86049	11738.8	0.136504	0.802622	65.3835	56.2447	50.663	43.6356	0.90076	0.775817	6.3389	7.53257	4.33091	3.42924	0.343313	-0.882603	4.17218	1.60011	1.949	7.04034	9.38453	3.03687	7.78442	1.56699	1.21257	1.90909e+06	4.71021	6.01434	0.0167028	0.00437298	44.9644	328.738	10.3889	4.03218	13.7772	3.54953	89.9287	7.02399	0.00102873	30.0357	4.03218	0.333973	0.960173	0.246501	0.99665	0.249905	0.954317	2335.51
66	12474.5	12516	3425.82	0.274625	0.759281	40.8044	31.7994	25.251	22.8459	0.79407	0.718438	3.30282	3.37257	2.32345	0.273854	0.724602	-0.182563	2.22905	1.60012	1.71385	3.09723	4.04413	0.759983	2.44401	0.429495	0.315376	70993.9	2.38165	4.19235	0.0617398	0.019528	24.2656	26.6425	7.08381	1.43591	1.41832	2.16737	48.5313	5.19583	0.00964492	3.48015	1.43591	0.525621	0.966906	0.469615	0.997943	0.447303	0.934688	613.724
67	19082.3	19121	4553.68	0.238633	0.758361	49.1732	38.8609	32.3479	22.7372	0.832402	0.585093	2.42697	2.50065	2.03582	0.0776334	0.323226	-0.834422	2.01443	1.60003	1.67683	2.43139	2.84896	0.449815	1.24893	0.235857	0.181914	80732.2	2.05479	3.35244	0.103995	0.0426101	21.1482	7.31801	5.51046	0.843581	0.602194	1.60106	42.2965	4.3144	0.0262766	1.31382	0.843581	0.648103	0.972379	0.624799	0.998446	0.509166	0.910234	453.909
[truncated: 67 more columns]
