# Supplementary material for: Implementing the Point Spread Function Deconvolution for Better Molecular Characterization of Newly Diagnosed Gliomas: A Dynamic 18F-FDOPA PET Radiomics Study
Source: Cancers (Basel). 2022 Nov 23;14(23):5765. doi: 10.3390/cancers14235765 (PMC9738921; doi:10.3390/cancers14235765)
Supplement: Supplementary file 1 [file cancers-14-05765-s001.zip › Raw_Data/Region_Based/Patient_Without_PSF/Radiomic_Static_Dynamic.xlsx]

## Sheet: Sheet1
Patient	original_Morphology_Volume_(mesh-based)	original_Morphology_Volume_(counting)	original_Morphology_Surface_area	original_Morphology_Surface_to_volume_ratio	original_Morphology_Sphericity	original_Morphology_Maximum_3D_diameter	original_Morphology_Major_axis_length	original_Morphology_Minor_axis_length	original_Morphology_Least_axis_length	original_Morphology_Elongation	original_Morphology_Flatness	original_Local_intensity_Local_intensity_peak	original_Local_intensity_Global_intensity_peak	original_Statistics_Mean	original_Statistics_Variance	original_Statistics_Skewness	original_Statistics_(Excess)_kurtosis	original_Statistics_Median	original_Statistics_Minimum	original_Statistics_10th_percentile	original_Statistics_90th_percentile	original_Statistics_Maximum	original_Statistics_Interquartile_range	original_Statistics_Range	original_Statistics_Mean_absolute_deviation	original_Statistics_Robust_mean_absolute_deviation	original_Statistics_Energy	original_Statistics_Root_mean_square	original_Intensity_histogram_Entropy	original_Intensity_histogram_Uniformity	original_Co-occurrence_matrix_(3D,_merged)_Joint_maximum	original_Co-occurrence_matrix_(3D,_merged)_Joint_average	original_Co-occurrence_matrix_(3D,_merged)_Joint_variance	original_Co-occurrence_matrix_(3D,_merged)_Joint_entropy	original_Co-occurrence_matrix_(3D,_merged)_Difference_average	original_Co-occurrence_matrix_(3D,_merged)_Difference_variance	original_Co-occurrence_matrix_(3D,_merged)_Difference_entropy	original_Co-occurrence_matrix_(3D,_merged)_Sum_average	original_Co-occurrence_matrix_(3D,_merged)_Sum_entropy	original_Co-occurrence_matrix_(3D,_merged)_Angular_second_moment	original_Co-occurrence_matrix_(3D,_merged)_Contrast	original_Co-occurrence_matrix_(3D,_merged)_Dissimilarity	original_Co-occurrence_matrix_(3D,_merged)_Inverse_difference	original_Co-occurrence_matrix_(3D,_merged)_Inverse_difference_normalised	original_Co-occurrence_matrix_(3D,_merged)_Inverse_difference_moment	original_Co-occurrence_matrix_(3D,_merged)_Inverse_difference_moment_normalised	original_Co-occurrence_matrix_(3D,_merged)_Inverse_variance	original_Co-occurrence_matrix_(3D,_merged)_Correlation	original_Co-occurrence_matrix_(3D,_merged)_Autocorrelation
1	4027.33	4089	2451.39	0.608688	0.499364	41.2916	30.3323	22.0176	14.3216	0.72588	0.472156	1.86894	1.92998	1.7504	0.0138677	1.03612	0.871128	1.72306	1.60003	1.62114	1.91784	2.34829	0.161038	0.748257	0.094129	0.0666779	12585.1	1.75436	1.99333	0.296854	0.217082	18.1871	1.32987	3.63595	0.553559	0.398155	1.29865	36.3743	2.88778	0.112605	0.704582	0.553559	0.746724	0.978088	0.738277	0.998782	0.43684	0.735094	331.75
2	4323.38	4348	1552.14	0.359011	0.826867	27.074	23.8843	16.8196	15.7133	0.704212	0.657891	2.22874	2.37754	1.97301	0.0900404	0.801251	-0.330289	1.89442	1.60002	1.6444	2.45144	2.81639	0.43575	1.21637	0.248571	0.183553	17317.3	1.9957	3.26504	0.122312	0.0654015	20.6397	8.87501	5.70247	1.07697	0.804217	1.81616	41.2794	4.27821	0.0255313	1.96409	1.07697	0.588561	0.965037	0.549165	0.99768	0.489786	0.889347	433.889
3	23303.7	23359	6129.7	0.263035	0.643668	48.3529	40.5594	32.3036	29.7046	0.796452	0.732373	2.19616	2.4245	1.92442	0.0566187	0.951741	0.657046	1.88348	1.60011	1.65403	2.25506	2.90042	0.323637	1.30031	0.188991	0.13266	87830.4	1.93908	3.05176	0.139285	0.0738032	19.9825	5.53015	5.18797	0.80124	0.651708	1.61629	39.965	4.01528	0.0388066	1.29369	0.80124	0.669568	0.97464	0.647689	0.99857	0.47606	0.883033	404.184
4	1880.33	1905	1158.59	0.616161	0.635884	26.2488	24.1685	18.0213	8.55294	0.745654	0.353888	1.6935	1.71905	1.7481	0.0136463	0.759075	-0.337559	1.72027	1.60014	1.61738	1.92676	2.09047	0.173343	0.490329	0.0969212	0.0721362	5847.42	1.752	1.9617	0.29719	0.203916	18.2482	1.36131	3.73352	0.633092	0.42387	1.36481	36.4964	2.9009	0.098141	0.824675	0.633092	0.714454	0.9716	0.702613	0.998141	0.474251	0.697103	333.945
5	95164.8	95277	19109.5	0.200805	0.527494	88.3516	64.937	58.6214	49.2266	0.902742	0.758067	3.71407	3.75525	2.16451	0.259234	1.35938	1.67683	2.00255	1.60001	1.67006	2.92094	5.10201	0.613586	3.502	0.396874	0.266853	471080	2.22358	3.92227	0.0848809	0.0539629	22.4927	25.9218	6.42447	1.05137	1.09309	1.91313	44.9854	4.93288	0.0204999	2.19847	1.05137	0.61509	0.980554	0.579947	0.99919	0.460677	0.957594	530.744
6	58567.2	58698	14147.3	0.241557	0.51552	82.2982	67.0817	55.219	34.9362	0.823159	0.5208	2.12709	2.23534	1.86322	0.0333055	0.589482	-0.498339	1.83099	1.60001	1.64514	2.13224	2.45288	0.279537	0.852878	0.152086	0.11407	205731	1.87214	2.70915	0.168756	0.11255	19.3179	3.23503	4.35875	0.520871	0.367452	1.24908	38.6358	3.64563	0.0628657	0.638759	0.520871	0.758202	0.980133	0.751339	0.998982	0.427158	0.901275	376.098
7	5079.04	5116	2152.61	0.423822	0.663804	34.4238	28.7473	22.8322	14.0353	0.794238	0.488231	3.01941	3.07988	2.12174	0.352005	1.57077	1.73317	1.87752	1.60001	1.63759	3.07381	4.33526	0.624444	2.73525	0.456214	0.288081	24832	2.20313	3.74371	0.117557	0.114061	22.3401	37.4335	6.7508	1.73005	3.24654	2.5335	44.6801	4.85425	0.0279907	6.23959	1.73005	0.53122	0.963586	0.47481	0.996825	0.373695	0.916658	533.392
8	1541	1564	901.712	0.585147	0.715514	24.2281	17.5455	14.5518	10.5948	0.829373	0.603844	1.69071	1.74623	1.72665	0.00946071	0.754648	-0.21314	1.70357	1.60004	1.61746	1.87073	2.03641	0.146496	0.436365	0.0809592	0.0605064	4677.59	1.72939	1.72917	0.349564	0.279634	17.9733	0.940895	3.22579	0.465734	0.325106	1.17101	35.9465	2.62989	0.144378	0.542015	0.465734	0.779755	0.978981	0.774761	0.998776	0.399847	0.711968	323.708
9	23852.4	23916	8314.17	0.348568	0.481969	72.3878	61.4356	45.6165	20.6969	0.74251	0.336889	2.14549	2.37744	1.83981	0.050339	1.64844	2.72476	1.77501	1.60001	1.63104	2.15502	2.86974	0.234264	1.26973	0.165916	0.102847	82157.2	1.85344	2.69051	0.201281	0.163165	19.1349	5.18234	4.59064	0.642544	0.603582	1.48023	38.2698	3.66181	0.0733127	1.01644	0.642544	0.727941	0.978971	0.713902	0.9988	0.423738	0.901932	370.818
10	29001.4	29070	8143.77	0.280806	0.560538	90.0833	76.1045	43.4141	17.8564	0.570454	0.234629	3.10527	3.19751	2.04623	0.179333	1.4426	1.84595	1.90798	1.60005	1.64932	2.68024	3.90004	0.500659	2.29999	0.327755	0.217405	126931	2.08959	3.58822	0.110685	0.0758242	21.3452	18.1333	6.0844	1.04502	1.07386	1.91243	42.6904	4.61783	0.0268306	2.16592	1.04502	0.617747	0.975144	0.582275	0.998654	0.453108	0.940278	472.667
11	23682.7	23742	6581.25	0.277893	0.605986	62.6498	55.8432	35.5402	23.555	0.636429	0.421805	2.32972	2.45835	1.95142	0.0649066	0.705538	-0.118697	1.90499	1.60004	1.65181	2.30927	2.88441	0.385073	1.28437	0.210911	0.156824	91951.3	1.96798	3.15692	0.126705	0.0720221	20.2886	6.28381	5.32157	0.808413	0.701651	1.63401	40.5771	4.13281	0.0341089	1.35518	0.808413	0.669592	0.973624	0.648141	0.9984	0.477415	0.892169	417.232
13	19476.2	19584	8928.13	0.458412	0.392097	75.1931	59.2754	44.5086	28.148	0.750879	0.474869	1.97665	2.12673	1.82686	0.0365663	1.14684	0.970615	1.77758	1.6	1.62842	2.10346	2.6771	0.252357	1.0771	0.151674	0.105778	66075.8	1.83684	2.60275	0.201965	0.145779	19.0616	3.67872	4.6433	0.725113	0.610288	1.54989	38.1232	3.59947	0.0611028	1.13608	0.725113	0.695422	0.974597	0.677383	0.998452	0.456755	0.845588	366.454
14	26984.4	27043	6522.4	0.24171	0.667039	61.3514	48.5548	31.0252	30.2033	0.638974	0.622046	3.41344	3.76848	2.32342	0.398667	1.05202	0.325459	2.13217	1.60002	1.67652	3.32051	4.53168	0.849787	2.93166	0.509721	0.36097	156767	2.40769	4.25773	0.0658447	0.0412412	24.2587	39.702	7.23448	1.51493	1.89948	2.2939	48.5174	5.29532	0.0112934	4.19448	1.51493	0.527614	0.968905	0.471991	0.998033	0.429133	0.947175	626.09
15	11873.9	11901	4538.87	0.382256	0.554539	42.4382	35.0992	29.731	23.2034	0.847054	0.661081	2.40229	2.46922	2.02321	0.12901	1.23447	1.24112	1.93065	1.60008	1.65497	2.5582	3.58384	0.446573	1.98375	0.280375	0.190648	50250.8	2.05485	3.49608	0.109804	0.0503586	21.1661	13.0812	6.36775	1.42008	1.9054	2.24884	42.3323	4.51388	0.0198809	3.92203	1.42008	0.550391	0.963297	0.500095	0.997015	0.432446	0.850089	459.125
16	7752.42	7798	3137.82	0.404754	0.60369	41.8808	34.9979	28.4842	14.8147	0.813883	0.423304	1.99374	2.02464	1.79653	0.0240463	0.75642	-0.322192	1.75881	1.60017	1.62452	2.03573	2.30996	0.235058	0.709787	0.129264	0.0969734	25355.7	1.80321	2.35435	0.228767	0.205382	18.6962	2.36698	4.01771	0.520025	0.391808	1.27637	37.3924	3.30403	0.0880803	0.662234	0.520025	0.762239	0.979416	0.754199	0.998855	0.40922	0.86011	351.583
17	24751.1	24785	5325.53	0.215163	0.771232	51.0784	41.4154	31.3887	28.4987	0.7579	0.688119	3.57013	3.65187	2.42865	0.418816	0.620492	-0.658576	2.27935	1.6	1.69173	3.38114	4.32101	1.05644	2.72101	0.550648	0.427268	156571	2.51339	4.38698	0.0556583	0.0304991	25.3345	40.7575	7.45469	1.63974	1.97824	2.35916	50.669	5.41231	0.00822378	4.66699	1.63974	0.503841	0.964962	0.442236	0.997609	0.417044	0.942747	680.261
18	23738.3	23819	7816.99	0.329299	0.510988	67.3869	53.1461	37.7706	28.1264	0.710695	0.529228	3.3666	3.4162	2.11415	0.230518	1.42941	1.95114	1.96612	1.60001	1.65431	2.81515	4.29329	0.582951	2.69328	0.371475	0.24909	111952	2.16798	3.79605	0.0948708	0.0603775	22.1454	23.3514	6.59197	1.31123	1.50427	2.13978	44.2908	4.8504	0.0184795	3.2236	1.31123	0.562778	0.97113	0.515165	0.998269	0.443539	0.930976	512.158
19	107739	107894	24108.9	0.223771	0.454174	98.5596	89.6569	57.8958	46.4804	0.645749	0.518426	3.41118	3.45848	2.03017	0.135361	1.47784	3.36936	1.9397	1.6	1.6543	2.52279	4.33317	0.479597	2.73316	0.285413	0.199342	459298	2.06323	3.52199	0.107407	0.082132	21.0887	13.4794	5.83991	0.915574	0.880023	1.7729	42.1775	4.52182	0.0286625	1.7183	0.915574	0.645783	0.980032	0.61764	0.999116	0.464891	0.936262	457.355
20	6025.67	6057	2193.81	0.364078	0.729941	38.6523	39.945	18.6555	14.4057	0.46703	0.36064	2.4021	3.04249	2.27662	0.299869	0.702868	-0.620208	2.13806	1.60003	1.67296	3.15976	3.71173	0.843616	2.1117	0.461218	0.350984	33209.7	2.34155	4.09147	0.0689971	0.0265693	24.009	29.2271	7.40448	2.12396	2.59776	2.6085	48.0181	5.13806	0.00782849	7.10897	2.12396	0.435415	0.948558	0.355364	0.99514	0.348802	0.878384	602.107
21	4706.21	4734	1787.21	0.379757	0.759897	33.2265	26.165	18.273	15.5884	0.698377	0.595775	2.94405	3.23731	2.22637	0.417097	1.59303	2.21955	2.00366	1.60003	1.65817	3.1985	4.90439	0.690239	3.30436	0.488943	0.310574	25439.6	2.31815	4.06606	0.084459	0.0461481	23.4771	43.2023	7.34425	1.97494	3.76491	2.63572	46.9543	5.16337	0.0130867	7.66531	1.97494	0.47875	0.963262	0.413191	0.996985	0.389455	0.911286	590.546
22	19823.4	19879	4769.21	0.240584	0.742718	50.5371	42.1745	33.9056	21.0197	0.803935	0.498397	2.92666	3.03647	2.15455	0.183216	0.846896	-0.0138943	2.05277	1.60001	1.68191	2.78475	3.57975	0.619701	1.97974	0.35146	0.256579	95922.3	2.19666	3.84146	0.0812782	0.0429017	22.4287	17.968	6.5047	1.18217	1.33189	2.0307	44.8573	4.83885	0.0164019	2.72943	1.18217	0.587574	0.969103	0.547034	0.997914	0.461318	0.924048	519.648
23	9216.71	9263	3667.33	0.3979	0.579676	46.6905	35.0011	33.459	17.5161	0.955943	0.500445	2.18023	2.21857	1.9275	0.0767534	0.939266	0.0287265	1.84538	1.60005	1.63737	2.36701	2.94262	0.391115	1.34257	0.227287	0.165293	35125.5	1.94731	3.10884	0.142434	0.0998885	20.1468	7.69139	5.5625	1.03044	1.0467	1.90068	40.2937	4.13161	0.034175	2.1085	1.03044	0.622133	0.96781	0.587046	0.997678	0.448142	0.862931	412.532
24	507.917	518	343.481	0.676255	0.896278	12.083	10.3242	8.82937	7.79873	0.855207	0.75538	1.5956	1.64517	1.8498	0.0338887	0.559668	-0.681783	1.82385	1.60018	1.63153	2.1173	2.32432	0.293234	0.724137	0.154514	0.117886	1790.02	1.85894	2.64298	0.178396	0.0639909	19.4325	3.2568	5.09599	1.1914	0.894262	1.89859	38.865	3.60651	0.0339699	2.31371	1.1914	0.561508	0.954026	0.514334	0.996025	0.475819	0.644789	379.722
25	52912.3	52951	11127.4	0.2103	0.612529	79.9562	67.9341	39.2661	34.6417	0.578002	0.50993	2.24217	2.2656	1.85781	0.0310166	0.776298	0.407273	1.83294	1.6	1.64783	2.09979	2.71465	0.252043	1.11465	0.142321	0.10314	184401	1.86614	2.68226	0.175194	0.112566	19.2357	3.02185	4.36443	0.545848	0.37593	1.2718	38.4714	3.61337	0.0651009	0.67388	0.545848	0.747522	0.981324	0.739864	0.999143	0.442147	0.888499	372.697
26	216131	216191	33889.9	0.156803	0.513916	113.882	81.8496	76.4012	60.8531	0.933434	0.743474	4.5042	4.51127	2.27193	0.380712	1.36382	1.75928	2.06899	1.60001	1.68201	3.22117	6.5379	0.743021	4.93789	0.483558	0.328328	1.19821e+06	2.35422	4.16261	0.0728262	0.0522373	23.54	38.112	6.65545	1.03924	1.35702	1.94073	47.08	5.1686	0.0190149	2.43704	1.03924	0.631077	0.984786	0.599215	0.999443	0.448327	0.968028	591.025
27	17594.8	17710	6727.55	0.38236	0.486277	62.522	60.8811	26.4112	23.7091	0.433816	0.389433	2.19069	2.2916	1.9326	0.066221	0.64121	-0.432257	1.88016	1.60001	1.63706	2.30061	2.86201	0.421976	1.262	0.21839	0.169709	67318.6	1.94966	3.08064	0.137843	0.100327	20.2024	6.40069	5.33789	0.870801	0.737565	1.69969	40.4049	4.09373	0.0349253	1.49586	0.870801	0.652096	0.97163	0.625717	0.998233	0.471693	0.883149	413.792
28	135638	135731	19072.6	0.140614	0.669363	85.1939	64.6481	63.7715	50.9507	0.986441	0.788123	5.06785	5.1192	2.71767	0.829719	0.761701	-0.294421	2.50162	1.60001	1.71145	4.09878	6.39999	1.40754	4.79998	0.761674	0.577009	1.11509e+06	2.86626	4.85207	0.042033	0.0310375	28.1768	81.5426	7.92949	1.63062	2.2361	2.38288	56.3537	5.87522	0.00700908	4.89503	1.63062	0.512153	0.975646	0.453272	0.998811	0.420016	0.969985	873.03
29	5072.67	5102	1744.76	0.343953	0.818288	28.6182	23.5694	20.0756	15.4445	0.851767	0.655276	2.5917	2.7294	2.07873	0.169956	0.926691	-0.117851	1.94777	1.60008	1.65486	2.7314	3.26612	0.594017	1.66604	0.340662	0.24946	22913.4	2.11921	3.63751	0.0996095	0.0696814	21.7664	16.9649	6.34082	1.27289	1.291	2.07962	43.5328	4.68307	0.0200028	2.91125	1.27289	0.563657	0.963889	0.515872	0.997351	0.448104	0.914198	489.285
30	15179.7	15214	4071.74	0.268236	0.728137	40.5586	35.467	28.773	24.1217	0.811263	0.680118	2.60939	2.65576	2.12504	0.157814	0.564142	-0.737893	2.04209	1.60006	1.66246	2.72683	3.28578	0.646474	1.68572	0.338369	0.262359	71104.1	2.16185	3.71648	0.0864252	0.0475122	22.1718	15.1698	6.4272	1.29395	1.20448	2.05761	44.3436	4.7264	0.0154951	2.87879	1.29395	0.551447	0.96323	0.501779	0.997379	0.46011	0.905115	505.32
31	58593.7	58682	16537.1	0.282233	0.441157	77.6466	60.6873	51.5651	44.0357	0.849684	0.725616	2.49573	2.74961	1.98451	0.0941274	1.15401	1.12129	1.92146	1.6	1.65286	2.41275	3.22131	0.388138	1.6213	0.238545	0.161947	236629	2.00808	3.33084	0.118919	0.0681931	20.6577	9.3075	5.66445	0.920398	0.899733	1.77789	41.3155	4.32304	0.0301449	1.74686	0.920398	0.644899	0.973601	0.617081	0.998408	0.468235	0.906158	435.176
32	201.333	211	222.838	1.10681	0.745485	12.6886	11.2122	7.13385	3.99654	0.636257	0.356446	1.43365	1.48311	1.66856	0.00254333	0.599466	-0.67739	1.65734	1.6005	1.60948	1.74463	1.79067	0.0834705	0.190171	0.0425961	0.0326032	587.981	1.66932	0.861324	0.593001	0.458079	17.3837	0.236469	1.84225	0.316491	0.216324	0.900524	34.7674	1.52575	0.310738	0.316491	0.316491	0.841755	0.983343	0.841755	0.999026	0.316491	0.330798	302.27
33	2881.96	2913	1552.26	0.538614	0.630924	36.1801	37.7602	15.1671	11.1049	0.401668	0.294089	1.6815	1.7537	1.74462	0.0118861	1.00962	1.01176	1.72572	1.60004	1.62232	1.88456	2.19999	0.153425	0.599947	0.0870826	0.0621721	8900.93	1.74802	1.9121	0.30827	0.216872	18.1434	1.19135	3.53391	0.529541	0.392984	1.28375	36.2868	2.81026	0.119968	0.673398	0.529541	0.757906	0.977235	0.749601	0.998616	0.415839	0.717381	330.038
34	2438.38	2459	1116.54	0.457905	0.784649	26.096	22.4852	14.3755	11.982	0.639334	0.532885	1.75846	1.9762	1.87681	0.0408362	0.685786	-0.330846	1.8373	1.60019	1.64278	2.17717	2.50412	0.305359	0.903932	0.167611	0.124509	8762.05	1.88766	2.81307	0.160109	0.0674009	19.6148	3.97881	5.16602	1.00261	0.803554	1.78529	39.2297	3.7777	0.0354335	1.80877	1.00261	0.610523	0.963905	0.577098	0.997348	0.494559	0.772699	387.817
35	14369.5	14420	4678.52	0.325587	0.610946	50.2593	38.2839	32.2574	22.2446	0.842582	0.581044	3.35164	3.53203	2.08259	0.300183	1.84285	3.17462	1.85824	1.60009	1.64634	2.88391	4.63996	0.51809	3.03987	0.407898	0.243031	66871.1	2.15346	3.65608	0.120507	0.0838174	21.8022	31.3644	6.38661	1.34606	2.11105	2.24388	43.6044	4.71473	0.0309725	3.92293	1.34606	0.583996	0.973	0.539451	0.99824	0.407357	0.937462	504.738
36	62.5833	68	90.6581	1.4486	0.840847	7	6.50886	4.49971	3.23687	0.69132	0.497301	1.3235	1.35443	1.67343	0.00242895	0.322104	-0.826863	1.66748	1.6006	1.61028	1.74232	1.78703	0.0826801	0.186424	0.0413813	0.0317235	190.59	1.67415	0.891811	0.573097	0.373737	17.4253	0.244413	1.94487	0.40202	0.2404	0.97212	34.8505	1.54285	0.270774	0.40202	0.40202	0.79899	0.978841	0.79899	0.998763	0.40202	0.17758	303.683
37	5613	5687	2762.96	0.492244	0.552805	49.4975	53.1821	21.5243	14.7741	0.404728	0.277803	2.19157	2.21336	1.82173	0.054417	1.65885	2.54057	1.73773	1.60003	1.61901	2.15975	2.80956	0.252824	1.20952	0.176045	0.111494	19182.9	1.8366	2.58338	0.237789	0.230294	19.0592	5.73248	4.62716	0.732854	0.647764	1.58695	38.1183	3.62444	0.084051	1.18484	0.732854	0.698581	0.976049	0.678088	0.998599	0.430055	0.896656	368.391
38	15664.3	15701	3744.69	0.239059	0.808492	43.0232	36.0272	32.538	18.7893	0.90315	0.521532	2.5908	2.70543	2.18086	0.146908	0.213527	-1.11385	2.15882	1.60002	1.68145	2.71608	3.19564	0.667726	1.59562	0.33211	0.265994	76982.7	2.21428	3.7396	0.0790367	0.0312726	22.7304	13.7044	6.30798	1.18163	1.01977	1.95623	45.4607	4.72014	0.014915	2.41601	1.18163	0.573039	0.965264	0.528234	0.997657	0.466351	0.911853	529.166
39	50097.4	50196	11359.5	0.226748	0.578543	73.0342	63.2464	46.4938	34.4	0.735121	0.543905	2.43005	2.45122	1.94616	0.0529591	0.556193	-0.296213	1.92208	1.6	1.66102	2.26492	2.77709	0.346743	1.17709	0.190107	0.141546	192778	1.95972	3.07732	0.130129	0.0790787	20.1888	5.05278	4.91457	0.610255	0.465734	1.38717	40.3776	4.02777	0.0438369	0.838146	0.610255	0.728743	0.979215	0.71733	0.998936	0.447358	0.917061	412.222
40	104251	104392	22940.7	0.220052	0.466945	92.7901	78.1957	59.5406	46.1902	0.761431	0.5907	3.14569	3.17231	2.09076	0.170056	1.10906	0.767532	1.98249	1.6	1.66022	2.70353	3.86654	0.54334	2.26653	0.32818	0.229552	474077	2.13104	3.70727	0.0941503	0.0709748	21.729	16.8831	6.23457	1.07741	1.14741	1.95163	43.4579	4.71293	0.0225219	2.30821	1.07741	0.612893	0.973792	0.575721	0.998492	0.445841	0.931641	487.876
41	11605.7	11645	3434.05	0.295893	0.72187	52.3927	40.0031	26.2801	17.3401	0.656952	0.433469	2.80415	2.84153	2.06925	0.164545	1.05751	0.426739	1.94207	1.60004	1.65443	2.68458	3.51979	0.558181	1.91975	0.329003	0.23444	51777.5	2.10863	3.63853	0.100431	0.0643693	21.6027	16.3639	6.23048	1.13373	1.20267	1.97258	43.2053	4.66668	0.0222105	2.48803	1.13373	0.593874	0.970284	0.555328	0.998097	0.470586	0.923978	481.795
42	29574	29609	6756.77	0.22847	0.684465	51.1566	44.0419	35.9101	30.9999	0.815362	0.703872	3.51928	3.74341	2.34705	0.357569	0.877255	-0.00648787	2.1921	1.60002	1.69423	3.26168	4.43268	0.859521	2.83266	0.490221	0.357422	173692	2.42202	4.28455	0.0609217	0.0263546	24.4792	35.0958	7.36784	1.66964	1.93243	2.36166	48.9585	5.30091	0.00875053	4.72014	1.66964	0.495204	0.965058	0.431236	0.997686	0.414774	0.932754	631.969
44	52567.7	52647	11459.1	0.217988	0.592214	83.006	77.6921	37.1068	33.9925	0.477614	0.437528	2.38099	2.4508	1.94307	0.0509552	0.620214	-0.0550551	1.92084	1.60003	1.6628	2.25913	2.78507	0.322903	1.18503	0.183564	0.133703	201453	1.95614	3.05869	0.133073	0.0829064	20.135	4.90322	4.98532	0.657931	0.535555	1.46715	40.2699	4.00491	0.0431086	0.968429	0.657931	0.716062	0.977663	0.7015	0.998771	0.445662	0.901246	409.836
46	60400.3	60496	16211.2	0.268396	0.459228	74.2226	64.6089	49.4675	48.5858	0.765645	0.752	4.0381	4.11421	2.43766	0.656371	1.15016	0.509453	2.14816	1.60001	1.66633	3.73216	5.75396	1.0828	4.15395	0.655653	0.465479	399185	2.56876	4.45963	0.0638921	0.0555663	25.5607	66.3424	7.78896	1.98595	3.94172	2.67929	51.1213	5.5382	0.010954	7.8857	1.98595	0.49121	0.967903	0.427311	0.997682	0.36804	0.940568	715.747
47	8497.38	8525	2463.19	0.289877	0.81754	31.1609	27.4149	22.4595	19.9318	0.819245	0.727045	2.88193	2.90273	2.10804	0.172065	1.62383	3.32393	2.00441	1.60036	1.69633	2.62227	4.15097	0.470185	2.55061	0.308762	0.199034	39350.6	2.14847	3.72017	0.0932596	0.0534256	21.9149	17.6588	6.2605	1.11227	1.52052	2.00366	43.8297	4.72679	0.0228139	2.75766	1.11227	0.616464	0.974961	0.582706	0.998451	0.454598	0.921918	496.541
48	861.042	883	741.879	0.861607	0.589975	23.7276	20.2587	15.8513	6.79199	0.782443	0.335262	1.49347	1.60539	1.67697	0.00447818	1.26572	1.14216	1.66016	1.60003	1.61055	1.77678	1.91913	0.0834501	0.319099	0.0518798	0.0346047	2487.16	1.67831	1.08558	0.579763	0.536518	17.4538	0.467332	2.27685	0.328065	0.26881	1.00776	34.9076	1.87279	0.326602	0.376437	0.328065	0.844029	0.984483	0.840805	0.999063	0.28574	0.597249	304.914
49	52519.9	52632	11959.9	0.227722	0.567072	81.3695	70.8361	45.1276	29.9548	0.63707	0.422874	3.95157	4.12634	2.23077	0.299989	1.40304	2.74455	2.08437	1.60001	1.67498	2.95931	5.21488	0.745974	3.61487	0.431135	0.3076	277705	2.29703	4.06606	0.0743845	0.0486185	23.2378	29.9189	6.77707	1.23174	1.48976	2.08455	46.4756	5.09042	0.0153079	3.00695	1.23174	0.580725	0.977767	0.53794	0.998935	0.451958	0.949748	568.41
55	12788.1	12836	4046.46	0.316424	0.653551	64.4593	50.5591	23.953	18.3528	0.473762	0.362996	3.75556	4.22553	2.31751	0.621709	1.41713	1.22029	1.99696	1.60004	1.64428	3.52865	5.01826	0.936338	3.41822	0.619977	0.412319	76920.2	2.44797	4.18529	0.0877472	0.0831281	24.4152	63.9209	7.3336	1.82207	3.05668	2.56734	48.8303	5.30548	0.0174055	6.37664	1.82207	0.50636	0.966524	0.443714	0.997572	0.368713	0.950121	656.833
57	73283.6	73366	14382.5	0.196259	0.588825	90.6422	76.9654	49.011	32.157	0.636792	0.417811	3.07082	3.11547	2.16442	0.163679	0.720096	0.0728672	2.10638	1.60001	1.68009	2.72761	3.85724	0.5984	2.25723	0.330583	0.243787	355709	2.20191	3.83226	0.079396	0.0447564	22.4734	15.8075	6.36158	1.05142	1.24026	1.93788	44.9469	4.82194	0.0179491	2.34574	1.05142	0.622672	0.974472	0.589313	0.99847	0.454956	0.925803	519.69
59	3129.62	3149	1171.68	0.374382	0.88309	22.5167	18.9821	16.2383	14.2068	0.855454	0.74843	2.49561	2.55042	2.09963	0.149203	0.698595	-0.509677	2.00826	1.60043	1.66275	2.70418	3.15631	0.589092	1.55588	0.323183	0.243331	14352.1	2.13487	3.66443	0.0903533	0.0303317	22.0496	14.3777	6.52152	1.50202	1.30374	2.15477	44.0992	4.67867	0.0135532	3.55979	1.50202	0.505757	0.956256	0.443661	0.996555	0.437918	0.876205	498.783
60	16525.8	16591	5760.95	0.348604	0.544625	71.3512	65.8505	26.243	18.7686	0.398525	0.285019	2.57166	2.67423	1.9579	0.128751	1.30065	0.858224	1.82107	1.60001	1.63226	2.54359	3.26809	0.432465	1.66808	0.284843	0.192545	65735.5	1.99051	3.23798	0.148528	0.141023	20.4599	13.1677	5.57083	0.931516	0.958513	1.82483	40.9199	4.28134	0.0441457	1.82623	0.931516	0.65078	0.973333	0.620009	0.998334	0.430427	0.930655	430.863
61	12316.8	12351	3131.58	0.254252	0.823608	40.1248	31.168	26.4285	21.7343	0.847938	0.697329	3.12547	3.44851	2.39102	0.374609	0.685297	-0.507127	2.25625	1.6001	1.69334	3.33722	4.23388	0.938656	2.63378	0.511571	0.385714	75236.9	2.46811	4.33037	0.057288	0.0232754	25.0142	36.2614	7.50257	1.76973	2.19136	2.42604	50.0283	5.3511	0.00762877	5.3233	1.76973	0.479697	0.961484	0.4121	0.997151	0.407055	0.926598	659.308
62	3738.71	3760	1526.4	0.408269	0.763186	28.5832	22.4802	17.7707	13.8853	0.790508	0.617669	2.35775	2.40817	2.04022	0.103498	0.66261	-0.508843	1.95913	1.60018	1.67049	2.52447	2.94818	0.498081	1.348	0.270169	0.203505	16040.2	2.06543	3.46592	0.10165	0.0418927	21.3555	10.1553	6.09263	1.2076	1.08133	1.98297	42.711	4.46811	0.0191284	2.53963	1.2076	0.567706	0.962344	0.522836	0.997204	0.473184	0.87496	464.942
63	11787.5	11822	3048.56	0.258626	0.82162	38.2884	32.3056	23.7797	22.1907	0.736087	0.686899	2.90867	3.13402	2.18289	0.245346	1.09838	0.726616	2.0524	1.6	1.66782	2.8982	4.09778	0.672287	2.49778	0.396462	0.279057	59232.5	2.23838	3.94645	0.0802503	0.0421198	22.7915	24.2232	6.81253	1.41745	1.7719	2.22052	45.583	4.97224	0.0145719	3.78108	1.41745	0.543752	0.967498	0.492653	0.997772	0.44322	0.921954	541.785
64	21374.3	21406	6157.6	0.288085	0.604877	50.6754	40.2254	33.6809	28.3733	0.837304	0.705357	2.3064	2.75395	2.10715	0.14998	0.777053	-0.283624	2.0154	1.60003	1.67129	2.71702	3.28454	0.558638	1.68451	0.318909	0.233782	98255	2.14244	3.69575	0.0886146	0.0358502	21.9897	14.6488	6.49207	1.35232	1.43556	2.14461	43.9793	4.69132	0.0153069	3.26434	1.35232	0.549241	0.961766	0.498539	0.997033	0.445334	0.88858	496.562
65	90078.3	90147	12033.7	0.133592	0.80754	66.5432	56.7548	51.4597	44.1921	0.906703	0.77865	6.69567	6.93501	4.08215	2.69286	0.232789	-1.04846	3.99107	1.60002	1.92972	6.43812	8.11173	2.79728	6.51172	1.40424	1.10724	1.74496e+06	4.39963	5.83373	0.0185614	0.00493019	42.3465	257.35	9.93898	3.356	9.50947	3.30445	84.693	6.83936	0.00135311	20.7722	3.356	0.367644	0.961876	0.283187	0.996951	0.284587	0.959642	2040.19
66	12506.1	12547	3432.68	0.27448	0.759041	40.3113	31.6839	25.2913	22.8942	0.798236	0.722579	2.97036	3.09727	2.22224	0.195302	0.67087	-0.323935	2.1441	1.6	1.70379	2.87718	3.62601	0.651115	2.02601	0.364616	0.269347	64412	2.26576	3.96126	0.0716674	0.0242917	23.1781	18.9044	6.61733	1.20922	1.04691	1.96833	46.3562	4.9564	0.0130386	2.50912	1.20922	0.564359	0.969033	0.519335	0.998178	0.479951	0.933636	554.873
67	18595.1	18635	4434.98	0.238503	0.765346	48.9898	38.0303	32.2162	22.5108	0.84712	0.591918	2.33286	2.36702	1.97439	0.0577399	0.348246	-0.788909	1.95502	1.60004	1.66567	2.31762	2.70682	0.383902	1.10678	0.202589	0.155442	73719.2	1.98896	3.14289	0.120706	0.0567533	20.4969	5.4652	5.10998	0.722343	0.480284	1.45417	40.9939	4.09934	0.03468	1.00206	0.722343	0.682541	0.97541	0.666743	0.998727	0.50464	0.908323	425.088
[truncated: 67 more columns]
