# Supplementary material for: Implementing the Point Spread Function Deconvolution for Better Molecular Characterization of Newly Diagnosed Gliomas: A Dynamic 18F-FDOPA PET Radiomics Study
Source: Cancers (Basel). 2022 Nov 23;14(23):5765. doi: 10.3390/cancers14235765 (PMC9738921; doi:10.3390/cancers14235765)
Supplement: Supplementary file 1 [file cancers-14-05765-s001.zip › Raw_Data/Voxel_Based/Patient_With_PSF/Radiomic_Static_DynamicTTP.xlsx]

## Sheet: Sheet1
Patient	original_Morphology_Volume_(mesh-based)_TTP	original_Morphology_Volume_(counting)_TTP	original_Morphology_Surface_area_TTP	original_Morphology_Surface_to_volume_ratio_TTP	original_Morphology_Sphericity_TTP	original_Morphology_Maximum_3D_diameter_TTP	original_Morphology_Major_axis_length_TTP	original_Morphology_Minor_axis_length_TTP	original_Morphology_Least_axis_length_TTP	original_Morphology_Elongation_TTP	original_Morphology_Flatness_TTP	original_Local_intensity_Local_intensity_peak_TTP	original_Local_intensity_Global_intensity_peak_TTP	original_Statistics_Mean_TTP	original_Statistics_Variance_TTP	original_Statistics_Skewness_TTP	original_Statistics_(Excess)_kurtosis_TTP	original_Statistics_Median_TTP	original_Statistics_Minimum_TTP	original_Statistics_10th_percentile_TTP	original_Statistics_90th_percentile_TTP	original_Statistics_Maximum_TTP	original_Statistics_Interquartile_range_TTP	original_Statistics_Range_TTP	original_Statistics_Mean_absolute_deviation_TTP	original_Statistics_Robust_mean_absolute_deviation_TTP	original_Statistics_Energy_TTP	original_Statistics_Root_mean_square_TTP	original_Intensity_histogram_Entropy_TTP	original_Intensity_histogram_Uniformity_TTP	original_Co-occurrence_matrix_(3D,_merged)_Joint_maximum_TTP	original_Co-occurrence_matrix_(3D,_merged)_Joint_average_TTP	original_Co-occurrence_matrix_(3D,_merged)_Joint_variance_TTP	original_Co-occurrence_matrix_(3D,_merged)_Joint_entropy_TTP	original_Co-occurrence_matrix_(3D,_merged)_Difference_average_TTP	original_Co-occurrence_matrix_(3D,_merged)_Difference_variance_TTP	original_Co-occurrence_matrix_(3D,_merged)_Difference_entropy_TTP	original_Co-occurrence_matrix_(3D,_merged)_Sum_average_TTP	original_Co-occurrence_matrix_(3D,_merged)_Sum_entropy_TTP	original_Co-occurrence_matrix_(3D,_merged)_Angular_second_moment_TTP	original_Co-occurrence_matrix_(3D,_merged)_Contrast_TTP	original_Co-occurrence_matrix_(3D,_merged)_Dissimilarity_TTP	original_Co-occurrence_matrix_(3D,_merged)_Inverse_difference_TTP	original_Co-occurrence_matrix_(3D,_merged)_Inverse_difference_normalised_TTP	original_Co-occurrence_matrix_(3D,_merged)_Inverse_difference_moment_TTP	original_Co-occurrence_matrix_(3D,_merged)_Inverse_difference_moment_normalised_TTP	original_Co-occurrence_matrix_(3D,_merged)_Inverse_variance_TTP	original_Co-occurrence_matrix_(3D,_merged)_Correlation_TTP	original_Co-occurrence_matrix_(3D,_merged)_Autocorrelation_TTP
1	5334.12	5378	2514.85	0.471465	0.587057	41.3038	31.791	21.5917	14.7236	0.679177	0.463137	0.0629683	0.0629683	15.8821	89.6865	0.0897821	-1.36434	14.9086	0	3.80742	30	30	16.9588	30	8.43932	7.78488	1.83889e+06	18.4913	4.82048	0.0403352	0.0775829	17.2571	91.9133	8.60895	3.8367	14.6672	3.52706	34.5142	5.79406	0.00861283	29.3874	3.8367	0.400183	0.899631	0.324918	0.972508	0.220282	0.840135	375.027
2	4504.46	4527	1598.43	0.354854	0.825189	27.8209	24.6753	16.9698	15.8579	0.687726	0.642665	7.11402	2.1695	18.8463	61.8516	-0.234057	-1.10082	19.3547	1.28073	7.50339	29.3889	30	13.3151	28.7193	6.77369	5.3862	1.88792e+06	20.4214	4.77705	0.0381433	0.0393847	19.9885	60.6476	8.68293	3.56366	10.7406	3.41574	39.9771	5.69874	0.00437594	23.4402	3.56366	0.375883	0.904272	0.293092	0.977588	0.244946	0.806751	448.469
3	24660.7	24714	6461.32	0.262009	0.634112	50.2494	41.3069	33.257	30.8187	0.80512	0.746092	3.60659	1.30549	16.9845	66.6052	0.0329735	-1.16363	16.5461	0.20625	6.1993	28.8046	30	14.0668	29.7937	7.05987	5.62422	8.7754e+06	18.8435	4.84879	0.0361568	0.0399046	17.9585	66.3369	8.75768	3.43851	11.3534	3.38369	35.9169	5.79305	0.00411691	23.1767	3.43851	0.393996	0.907926	0.315516	0.978	0.261676	0.825311	377.255
4	3131.21	3161	1741.12	0.556055	0.594469	30	27.3725	21.0961	10.8801	0.770702	0.397482	1.97677	1.22762	12.6685	72.3756	0.382105	-1.05322	11.1065	0	2.2362	24.7664	30	14.7378	30	7.37151	5.85842	736094	15.26	4.84982	0.036818	0.0139012	13.6946	74.0292	8.85845	3.74913	13.5468	3.48608	27.3892	5.84465	0.00334258	27.6028	3.74913	0.38017	0.901116	0.303032	0.974141	0.263724	0.813568	247.77
5	95436	95561	20343.4	0.213163	0.496442	91.0055	66.2772	59.909	49.7401	0.903914	0.750485	2.88509	0.998242	13.864	90.0175	0.468206	-1.22487	10.8456	0	3.32995	29.5625	30	17.3523	30	8.37143	6.89178	2.69699e+07	16.7996	4.72262	0.0439233	0.0673072	14.5169	93.3809	8.08407	2.76853	11.3364	3.11235	29.0338	5.69926	0.0108591	19.0011	2.76853	0.496629	0.926025	0.438309	0.982061	0.288038	0.89826	294.621
6	59917.7	60006	15097.6	0.251973	0.49047	84.463	68.5671	56.1134	36.3002	0.818372	0.529412	9.01182	2.10043	21.1625	71.2987	-0.558932	-1.08219	23.9062	0.309375	8.10026	30	30	16.1479	29.6906	7.42364	6.14177	3.11522e+07	22.7849	4.38178	0.0782954	0.17013	22.1763	72.8343	7.7446	3.2658	12.5632	3.32246	44.3527	5.30636	0.0323352	23.2287	3.2658	0.460421	0.913436	0.391058	0.978003	0.206238	0.840538	553.01
7	5242.38	5278	2233.51	0.426049	0.653404	34.6554	30.5598	23.0073	13.9461	0.752863	0.456356	3.2674	2.09184	18.5688	86.8475	-0.406491	-1.16622	20.4777	0.159375	4.04344	30	30	16.5436	29.8406	8.1532	6.93222	2.27824e+06	20.7762	4.80175	0.0412232	0.0644001	19.938	86.3654	8.53707	3.67678	12.9992	3.47287	39.8759	5.73025	0.00749054	26.518	3.67678	0.397578	0.90276	0.32073	0.974971	0.231226	0.846478	470.629
8	3263.62	3310	1948.05	0.596898	0.546199	42.9651	51.235	18.6334	12.7419	0.363686	0.248694	0.927411	0.927411	11.0734	49.9378	0.752237	-0.388239	8.83125	0.0270833	3.58841	21.8474	30	10.779	29.9729	5.91507	4.37733	571166	13.1361	4.60733	0.0486443	0.0201017	11.9639	51.1787	8.45374	3.16506	10.4969	3.25545	23.9278	5.56668	0.00504984	20.5145	3.16506	0.402575	0.914573	0.326549	0.980581	0.306215	0.79958	184.057
9	27318.1	27398	9254.9	0.338783	0.473965	74.4715	66.0392	46.1597	22.0511	0.698974	0.333909	11.0474	1.10606	19.118	86.1805	-0.464156	-1.16744	21.5895	0	4.60586	30	30	16.9508	30	8.12028	6.83967	1.23751e+07	21.2527	4.73444	0.0449137	0.0790533	20.2645	86.7643	8.27699	3.11314	11.1391	3.27484	40.5289	5.66252	0.0101632	20.8308	3.11314	0.440833	0.916513	0.370566	0.980233	0.267505	0.879958	486.997
10	30314.1	30384	8696.58	0.286882	0.540628	92.293	79.2748	45.2218	18.1475	0.570443	0.228919	0.316233	0.316233	4.66556	14.0718	3.01905	11.5839	3.82109	0	1.71068	7.73924	30	2.59453	30	2.28391	1.13576	1.08894e+06	5.98659	3.27057	0.141289	0.116689	5.14298	13.2895	5.53108	1.15956	4.19479	2.04505	10.286	4.1434	0.0490214	5.53938	1.15956	0.675853	0.967169	0.650434	0.994724	0.377516	0.791589	36.9701
11	24606.6	24667	7257.85	0.294956	0.563694	64.0391	58.1436	36.7074	23.668	0.631322	0.407061	0.960107	0.960107	20.3576	72.5146	-0.490309	-1.05973	22.4734	0	7.32203	30	30	15.4678	30	7.40574	6.19445	1.20115e+07	22.0669	4.60019	0.055262	0.124919	21.4926	72.5022	8.08484	3.09502	11.4559	3.27256	42.9852	5.49397	0.0191255	21.0351	3.09502	0.454459	0.917224	0.38479	0.980071	0.244197	0.854935	523.915
13	21658	21792	9330.52	0.430813	0.402708	78.3454	63.6735	44.0788	29.0011	0.692263	0.455466	0.287094	0.287094	12.2814	78.4799	0.475383	-1.00535	10.2738	0	1.75706	25.767	30	14.9454	30	7.64918	6.0553	4.99717e+06	15.1431	4.83106	0.0383674	0.0438418	13.1429	81.6132	8.58079	3.1982	11.7377	3.30416	26.2857	5.82967	0.00569848	21.9662	3.1982	0.431007	0.914567	0.360497	0.979274	0.278278	0.865425	243.365
14	26036.1	26083	6293.76	0.241732	0.67498	60.7371	48.4751	30.8043	29.9365	0.635467	0.617566	0.377738	0.377738	16.1626	92.3561	-0.00519491	-1.36991	16.0922	0.0567708	3.30599	29.793	30	17.7984	29.9432	8.53142	7.11637	9.22258e+06	18.8039	4.87667	0.0369134	0.0613191	16.9893	94.7134	8.47616	3.01656	10.9058	3.23657	33.9786	5.8526	0.00726729	20.0054	3.01656	0.449997	0.918963	0.381588	0.981016	0.275953	0.89439	373.347
15	12013.3	12036	4605.47	0.383365	0.550788	42.5323	35.722	29.9744	23.2992	0.839102	0.652237	1.4432	0.922386	8.15316	45.7996	1.38861	1.2266	5.72826	0	1.98555	19.0543	30	7.14883	30	5.22394	3.34767	1.35132e+06	10.5959	4.30941	0.0664173	0.0486327	8.70472	46.4688	7.60656	2.45619	9.47148	2.94903	17.4094	5.2712	0.0129867	15.5044	2.45619	0.498809	0.933337	0.44256	0.985355	0.348836	0.833175	114.489
16	10053.9	10103	4029.02	0.400741	0.559125	45.793	37.2153	34.5938	15.7702	0.929558	0.423757	1.24481	1.14628	16.14	72.3288	0.0961253	-1.27898	15.6628	0	4.8288	28.4935	30	15.3219	30	7.44029	6.06261	3.36256e+06	18.2436	4.84207	0.0358457	0.0295177	17.1583	74.0928	8.61308	3.19256	10.4204	3.29441	34.3166	5.80939	0.00435693	20.6129	3.19256	0.415614	0.913913	0.341065	0.980311	0.277368	0.860898	358.193
17	24150.8	24187	5422.95	0.224546	0.745079	55.1543	42.1333	31.2026	28.3688	0.740568	0.673311	0.800912	0.768796	7.49618	45.6031	1.52762	1.67063	5.29974	0	1.34974	18.4643	30	6.30938	30	5.05349	3.05157	2.46214e+06	10.0894	4.224	0.0698841	0.0464915	7.92714	45.6949	7.32789	2.13362	8.57358	2.76374	15.8543	5.18137	0.0148448	13.1259	2.13362	0.537248	0.941762	0.487881	0.987679	0.365235	0.856374	101.972
18	23532	23614	7570.92	0.321729	0.524535	67.0671	54.185	38.3226	27.6725	0.707256	0.510704	4.79313	0.833841	19.6467	70.2842	-0.329126	-1.19594	20.9389	0.309375	7.61854	30	30	15.3888	29.6906	7.38429	6.38099	1.07746e+07	21.3607	4.70093	0.0452126	0.0832858	20.9308	68.6163	8.34603	3.22198	10.389	3.3138	41.8615	5.60688	0.0104729	20.7702	3.22198	0.419295	0.91314	0.343587	0.980114	0.253045	0.84865	496.328
19	106132	106332	24978.7	0.235355	0.433989	99.4485	90.0329	58.9219	47.1421	0.654448	0.523609	0.643668	0.591502	16.1707	108.173	0.068511	-1.60166	15.3562	0	3.47865	30	30	21.2742	30	9.58101	9.02504	3.93071e+07	19.2266	4.55068	0.0595799	0.131354	16.9494	113.218	7.76163	3.00813	13.8695	3.19537	33.8987	5.49492	0.023997	22.9183	3.00813	0.509253	0.921132	0.45068	0.978656	0.226032	0.898786	389.039
20	6014.92	6046	2159.75	0.359066	0.74057	38.7169	39.7831	18.6341	14.1035	0.468393	0.354511	1.47694	1.15059	9.62013	50.0782	1.29843	0.719106	6.92565	0.579948	3.43516	21.6289	30	7.80658	29.4201	5.57301	3.66263	862311	11.9426	4.30319	0.0695161	0.076984	10.2111	50.3854	7.49731	2.33017	8.51746	2.89094	20.4223	5.2539	0.016099	13.9472	2.33017	0.510241	0.936277	0.45503	0.986694	0.347081	0.861595	147.679
21	4857.67	4888	1865.47	0.384026	0.743557	35.1426	27.3472	18.7666	15.3857	0.686234	0.562607	0.370066	0.166938	2.01803	0.989333	5.71803	58.9988	1.92786	0.096875	1.14359	2.75422	13.9169	0.771615	13.8201	0.565158	0.332375	24742	2.24984	1.6377	0.392943	0.382459	2.55944	0.968295	2.64458	0.323418	0.620586	0.994071	5.11887	2.2631	0.25985	0.725186	0.323418	0.865306	0.979692	0.862202	0.99687	0.237298	0.625534	7.15641
22	20082.8	20135	4955.47	0.246752	0.721022	53.1225	42.9055	34.8323	20.8419	0.811837	0.485762	0.637286	0.274772	4.5689	15.0615	2.51209	8.4567	3.72474	0.150781	1.19266	8.51443	29.5948	3.38008	29.444	2.56371	1.44972	723578	5.99469	3.46793	0.11688	0.102946	5.09422	14.4816	5.63534	1.04471	3.29931	1.97501	10.1884	4.36596	0.0451771	4.39072	1.04471	0.695468	0.969127	0.670914	0.995477	0.353973	0.848404	38.2373
23	10528	10577	4237.26	0.402473	0.548232	48.0521	39.5439	33.9851	19.554	0.859427	0.494488	2.84133	0.679864	14.9626	73.4456	0.300964	-1.11046	13.6901	0	4.16932	28.4937	30	14.7719	30	7.3406	5.80699	3.1448e+06	17.2431	4.81447	0.0378738	0.0496346	16.1708	75.7805	8.52486	3.09688	10.3732	3.26192	32.3416	5.79653	0.00583573	19.9639	3.09688	0.427704	0.916442	0.354722	0.980962	0.277737	0.868278	327.293
24	665.625	677	408.842	0.614223	0.901741	13.7477	11.3657	9.49289	8.62851	0.835225	0.759173	0.835964	0.835964	5.52102	25.3831	2.36102	5.38811	3.74245	0.557813	2.01849	12.4016	28.4987	3.01016	27.9409	3.3392	1.54641	37820.4	7.47427	3.41083	0.139915	0.147167	6.20921	26.1987	6.06842	1.92408	8.22568	2.61435	12.4184	4.3924	0.0437204	11.9278	1.92408	0.579994	0.944501	0.539253	0.987318	0.364518	0.77236	58.7891
25	54152.2	54198	11779	0.217516	0.587652	82.1036	69.0954	39.8903	35.0364	0.577322	0.507072	13.8544	2.33216	22.4664	64.8148	-0.840827	-0.532562	25.3049	0.0820312	9.46346	30	30	13.282	29.918	6.85401	5.31325	3.08687e+07	23.8653	4.25405	0.0936039	0.202678	23.597	63.5012	7.46748	2.98706	11.6798	3.21529	47.194	5.11065	0.0449665	20.6023	2.98706	0.487369	0.92035	0.421391	0.980478	0.212216	0.83778	610.019
26	205778	205831	35920.2	0.174558	0.469258	115.404	82.6796	76.7688	60.6183	0.92851	0.733172	2.7647	0.784233	15.4669	70.6916	0.220961	-1.13691	14.3302	0.09375	4.94427	28.2641	30	14.301	29.9062	7.25983	5.75821	6.37905e+07	17.6045	4.88682	0.0349419	0.0269297	16.2201	71.3718	8.56718	2.75308	8.69772	3.10155	32.4401	5.85646	0.00414779	16.2772	2.75308	0.442234	0.924644	0.372058	0.984403	0.319271	0.885969	326.324
27	17999.8	18083	6887.47	0.382641	0.482248	63.0793	62.3843	26.7683	24.0439	0.429088	0.385417	0.787277	0.477266	4.85911	22.2902	2.48179	6.91351	3.40937	0	1.30271	9.73729	30	3.70208	30	3.1326	1.63477	830030	6.77504	3.52382	0.123707	0.144781	5.30219	21.6436	5.92587	1.37764	5.35812	2.24486	10.6044	4.40843	0.0465171	7.25602	1.37764	0.649336	0.96151	0.618183	0.993113	0.360875	0.832375	46.1288
28	129546	129633	19595.4	0.151262	0.631849	85.44	64.4422	63.936	50.3794	0.992145	0.781778	1.09002	0.0790756	8.85992	32.568	1.5242	2.42837	7.39974	0	3.51849	16.6328	30	5.52109	30	4.16008	2.45161	1.43978e+07	10.5388	4.22224	0.0702271	0.0488179	9.44453	32.4848	7.20493	1.7304	5.39565	2.51887	18.8891	5.17107	0.0152531	8.38992	1.7304	0.560484	0.95122	0.515123	0.991907	0.399866	0.870864	117.489
29	5076.5	5107	1757.2	0.346144	0.812904	28.6182	23.7984	20.2722	15.2768	0.851832	0.641926	1.89277	1.05339	6.89651	34.1958	1.45562	1.79066	5.00391	0.185677	1.56859	15.4701	29.907	6.65286	29.7214	4.49414	2.91696	417536	9.04199	4.12672	0.0757495	0.0853824	7.57768	34.9783	7.40867	2.39386	8.85315	2.93495	15.1554	5.09282	0.0167923	14.5837	2.39386	0.508933	0.932871	0.452483	0.985251	0.329795	0.791532	85.1077
30	14930.8	14964	4130.36	0.276634	0.709933	42.2374	35.994	28.7083	24.0632	0.797584	0.668532	3.53879	1.73897	14.7333	86.3714	0.199375	-1.3101	13.398	0.13125	2.96156	28.5938	30	16.9678	29.8687	8.22335	6.78756	4.54071e+06	17.4196	4.86308	0.0365376	0.042275	15.5717	88.5553	8.74276	3.7399	14.5021	3.49641	31.1434	5.86879	0.00487659	28.489	3.7399	0.399399	0.901979	0.324906	0.973429	0.245247	0.839146	316.788
31	60126.9	60217	17787.3	0.29583	0.417272	84.7231	62.4705	52.3894	45.6802	0.838627	0.731228	0.901295	0.524285	17.9804	109.774	-0.288897	-1.46682	20.2411	0	2.69844	30	30	21.2513	30	9.46953	8.41226	2.60782e+07	20.8103	4.52223	0.0679654	0.166395	18.9567	114.717	7.61362	2.9064	12.7452	3.15101	37.9133	5.43998	0.0329957	21.1923	2.9064	0.517879	0.92325	0.459331	0.980059	0.215728	0.907632	463.475
32	453.292	465	371.598	0.819777	0.767944	15.5242	13.5339	9.92836	5.03482	0.733592	0.372015	0.306333	0.306333	3.22326	7.90637	1.25074	0.782501	1.91484	0.160938	0.741094	7.69964	13.0526	3.525	12.8917	2.28006	1.60209	8507.52	4.27735	2.99076	0.1714	0.233572	3.77816	8.21308	5.23886	1.3498	3.09333	2.2997	7.55633	3.82721	0.0760331	4.91529	1.3498	0.627478	0.922175	0.584969	0.978364	0.319791	0.700765	20.03
33	3313.29	3349	1705.55	0.51476	0.630173	37.3898	39.8073	15.7581	11.1587	0.395859	0.280318	6.25377	2.19747	22.7494	51.5725	-1.00331	0.194853	24.375	0.26276	11.7188	30	30	10.3352	29.7372	5.79478	4.36796	1.90594e+06	23.856	4.30692	0.0727708	0.138251	24.3866	46.9777	7.61633	3.42689	12.5714	3.37603	48.7731	5.09945	0.0242957	24.315	3.42689	0.436915	0.909125	0.362973	0.976985	0.199051	0.741207	629.525
34	2797.54	2819	1221.73	0.436716	0.785887	27.3861	23.324	15.0739	12.5247	0.646285	0.536988	8.07289	3.49369	18.5953	69.7705	-0.0827433	-1.37175	18.8708	1.54688	7.48615	30	30	15.4687	28.4531	7.46747	6.72945	1.17145e+06	20.3851	4.65207	0.0468421	0.0824863	20.0686	68.8059	8.36791	3.69588	12.8548	3.47846	40.1372	5.58433	0.00995258	26.5143	3.69588	0.393119	0.90216	0.31374	0.974958	0.219765	0.807325	458.298
35	15270.3	15333	5079.3	0.332627	0.586019	52.0096	40.2422	32.6601	23.728	0.81159	0.589631	0.147134	0.147134	4.43172	3.92727	1.71187	9.26198	4.27891	0	2.08531	6.70224	24.9781	1.87682	24.9781	1.37272	0.82571	361359	4.85462	2.8634	0.178126	0.191687	5.02916	3.88305	4.84062	0.74354	0.945998	1.63108	10.0583	3.7309	0.0685042	1.49885	0.74354	0.70754	0.972375	0.68822	0.997683	0.415441	0.807001	28.4261
36	157	164	162.116	1.03259	0.868144	9.16515	8.13476	5.98224	4.70249	0.735392	0.578073	2.93498	2.18512	15.3099	38.6101	0.134889	-0.868096	15.1195	3.09766	7.39458	22.4808	29.0763	10.7164	25.9786	5.25462	3.98786	44772.7	16.5228	4.44769	0.0510857	0.00972222	16.8646	36.781	8.33998	3.95694	9.8162	3.43958	33.7292	5.40632	0.00392241	25.4736	3.95694	0.31742	0.890437	0.225001	0.973987	0.233734	0.653712	308.458
37	6819.42	6879	3194.23	0.468403	0.544439	53.301	55.3171	23.7117	15.8158	0.428651	0.285911	0.0479031	0.0479031	4.98476	27.422	1.75906	2.79061	3.10078	0	0.515833	12.8923	28.2794	4.72487	28.2794	3.87161	2.27147	359564	7.22979	3.71284	0.107864	0.120743	5.47718	26.2009	6.2114	1.44727	5.05155	2.32811	10.9544	4.61365	0.0396047	7.14615	1.44727	0.633189	0.956841	0.598292	0.992208	0.354806	0.863628	52.6273
38	15542.9	15578	3730.1	0.239988	0.807454	43.0232	36.0743	32.8978	18.4904	0.911946	0.512564	1.50167	0.178142	8.35193	90.0705	0.893758	-0.658496	4.08086	0.08125	0.433333	24.375	30	16.3174	29.9188	8.20969	6.52147	2.48976e+06	12.6422	3.69906	0.192435	0.366706	8.74346	91.6079	6.37643	3.18888	18.0978	3.07944	17.4869	4.5735	0.136744	28.2667	3.18888	0.565013	0.918956	0.511783	0.974229	0.123609	0.845719	153.923
39	52931.8	53035	12790.1	0.241633	0.533034	75.3326	64.0279	51.9398	34.7211	0.811206	0.542281	2.79937	0.781155	17.8313	75.2901	0.00278002	-1.37638	17.1586	0	6.335	30	30	15.9551	30	7.73986	7.0874	2.08559e+07	19.8305	4.71401	0.0449498	0.0887297	18.8293	76.2494	8.33493	3.21893	11.28	3.3149	37.6585	5.67034	0.0108645	21.6415	3.21893	0.435773	0.913827	0.364168	0.979367	0.250446	0.858087	419.97
40	103680	103797	23921.5	0.230724	0.446162	92.7901	78.2037	60.7302	47.1287	0.776564	0.602639	2.78692	2.36722	21.4864	61.7486	-0.744836	-0.561599	23.5549	0.936719	8.9399	30	30	12.4086	29.0633	6.61126	5.20689	5.43289e+07	22.8783	4.56702	0.0519949	0.0842217	22.5164	60.0692	7.90668	2.52271	8.72016	3.01756	45.0329	5.45716	0.0140964	15.0842	2.52271	0.493519	0.931088	0.431726	0.985533	0.300193	0.874443	559.517
41	11578.2	11618	3502.68	0.302523	0.706608	53.7122	41.5648	26.4287	17.0253	0.635845	0.409608	0.978702	0.789151	8.60082	60.6735	1.29214	0.463984	5.25846	0	2.0212	22.7974	30	8.55618	30	6.23602	4.16387	1.56434e+06	11.6038	4.26529	0.0740326	0.0674743	9.22213	61.9603	7.41414	2.38975	10.5733	2.90223	18.4443	5.22822	0.0187007	16.2841	2.38975	0.535459	0.935925	0.485905	0.984781	0.328592	0.868592	138.866
42	28399.5	28433	6818.57	0.240095	0.660184	51.8556	44.1332	36.2943	30.6131	0.822382	0.693653	0.771557	0.771557	7.45568	51.8152	1.72427	1.888	4.23776	0.210938	2.27245	20.0806	30	5.17318	29.7891	5.39165	3.02766	3.05377e+06	10.3635	3.87512	0.112662	0.154622	7.89585	51.4876	6.54006	2.02655	10.1563	2.64084	15.7917	4.77968	0.0455262	14.2632	2.02655	0.609998	0.945971	0.572607	0.986696	0.306101	0.861489	106.701
44	52486.3	52567	11876.9	0.226286	0.570791	83.6481	78.2796	37.6891	34.4494	0.481467	0.440081	4.46471	1.12482	14.8924	58.453	0.263982	-0.926024	14.0633	0.0325521	5.30667	26.0532	30	12.2073	29.9674	6.47683	4.95913	1.47312e+07	16.7402	4.84627	0.0365216	0.0133459	15.6266	58.8998	8.65164	2.87915	8.38813	3.14152	31.2532	5.80546	0.00342743	16.6777	2.87915	0.41782	0.920992	0.342295	0.983948	0.312316	0.858423	294.752
46	59794.5	59910	17404.3	0.291068	0.424883	75.7694	65.301	52.2994	49.4603	0.800896	0.75742	1.41765	0.375059	7.31623	49.0174	1.61476	1.75612	4.49714	0	1.69453	18.9712	30	6.30534	30	5.28021	3.16474	6.14344e+06	10.1264	4.11243	0.0843046	0.0863665	7.94809	49.9612	7.09734	2.0619	8.4817	2.7221	15.8962	5.08033	0.0235929	12.7331	2.0619	0.562	0.943824	0.517048	0.987958	0.34978	0.87257	106.767
47	8095.67	8131	2435.93	0.300893	0.800426	31.1609	27.1666	22.3653	19.5667	0.823265	0.72025	2.07688	1.69422	12.724	66.9796	0.381688	-0.968815	11.9578	0	2.67734	24.6297	30	13.5052	30	6.98841	5.48734	1.86102e+06	15.1288	4.8355	0.0374516	0.0188383	13.6089	67.5883	8.67102	3.16092	11.2059	3.2675	27.2178	5.80483	0.00394554	21.1973	3.16092	0.414624	0.915139	0.341548	0.980042	0.304268	0.843188	242.192
48	1436.96	1461	997.726	0.694332	0.617214	25.4951	22.0043	18.9563	7.63041	0.861482	0.346768	1.10411	0.808696	7.26304	25.3758	1.59638	1.97293	5.59505	0	2.89818	15.2531	26.2565	4.34531	26.2565	3.74008	2.14674	114144	8.83898	3.83334	0.100564	0.103539	7.97659	24.9835	6.91171	2.27962	8.00085	2.84531	15.9532	4.70495	0.0247632	13.1975	2.27962	0.507185	0.929532	0.452609	0.983688	0.366535	0.735875	82.0107
49	50335.9	50452	12058	0.23955	0.546757	81.6027	70.9756	45.1153	29.8039	0.635644	0.419917	0.792293	0.39856	12.7011	57.8582	0.699716	-0.422966	10.7991	0	4.42708	25.0394	30	10.4839	30	6.24609	4.49494	1.10578e+07	14.8046	4.74566	0.0422437	0.0229141	13.4815	58.7145	8.119	2.20218	6.10879	2.82844	26.9629	5.72015	0.00641252	10.9584	2.20218	0.493001	0.938288	0.432315	0.989292	0.35719	0.906681	234.985
55	12139.8	12183	3987.24	0.328445	0.640646	64.2651	51.9916	23.803	17.4696	0.457823	0.336008	1.42798	0.425397	5.15021	20.6197	2.80839	8.40633	3.82005	0.241927	2.06505	9.62094	30	2.19674	29.7581	2.8006	1.08876	574360	6.86618	3.25906	0.1629	0.219687	5.65468	20.2736	5.26269	1.03923	3.71174	1.95159	11.3094	4.06874	0.0818663	4.79174	1.03923	0.713277	0.970495	0.690676	0.995382	0.327763	0.881823	49.8531
57	72450.3	72544	14834.8	0.204759	0.566538	91.4002	77.5783	49.2168	32.0682	0.634414	0.413366	1.28976	0.396617	15.738	90.6144	0.216999	-1.42607	13.8889	0	4.36016	30	30	18.3344	30	8.53578	8.09635	2.45416e+07	18.3929	4.75761	0.0426481	0.07628	16.6541	92.4221	8.13587	2.58896	9.26441	3.04799	33.3082	5.71608	0.0106508	15.9671	2.58896	0.48915	0.929593	0.427003	0.98476	0.299332	0.913619	361.798
59	3309.5	3329	1209.01	0.365316	0.888305	22.8254	19.4032	16.4462	14.4664	0.8476	0.745569	9.25086	7.75313	23.8483	33.987	-0.813847	-0.175514	25.1469	4.60234	15.4908	30	30	9.42422	25.3977	4.86203	3.83911	2.00649e+06	24.5506	4.15263	0.0729902	0.127766	25.176	30.6735	7.41203	2.89153	10.0485	3.18536	50.352	4.94	0.0225361	18.4094	2.89153	0.464369	0.921849	0.395995	0.982399	0.258467	0.699914	655.3
60	18409.7	18482	6175.07	0.335425	0.546018	74.1148	69.4728	26.3312	19.765	0.379015	0.2845	0.200979	0.112332	3.33449	13.8701	2.84404	9.97254	1.91641	0.0289063	0.851328	7.87581	29.2057	2.26178	29.1768	2.47365	1.19611	461845	4.99889	2.92575	0.221078	0.348487	3.85106	13.7717	4.6196	0.770753	2.32009	1.69689	7.70213	3.68216	0.145491	2.91415	0.770753	0.767446	0.976989	0.748675	0.996955	0.273055	0.894198	27.1453
61	12684.2	12719	3236.86	0.255189	0.812585	41.1947	32.2131	26.5389	21.8158	0.823854	0.677234	1.855	0.857647	6.34364	31.4185	1.82814	3.09706	4.4901	0.20625	1.45823	14.4102	30	4.71992	29.7937	4.01256	2.22093	911447	8.46524	3.9513	0.0882779	0.0914215	6.84052	30.8421	6.76201	1.76843	6.68388	2.53779	13.681	4.87758	0.0247881	9.81122	1.76843	0.585218	0.951021	0.544631	0.990649	0.374035	0.840944	72.7292
62	3785.46	3807	1542.39	0.407452	0.761556	28.5832	22.731	18.0695	13.6916	0.794927	0.60233	1.88182	0.733198	5.87283	17.8213	1.97279	4.39204	4.40417	0.370833	2.42547	11.1955	28.3323	3.92826	27.9615	3.03886	1.74267	199150	7.23267	3.59629	0.118865	0.135537	6.43407	17.8914	6.21325	1.50686	4.61797	2.38029	12.8681	4.49417	0.0388769	6.88859	1.50686	0.604443	0.95464	0.565366	0.992412	0.379364	0.807489	55.8444
63	11957.7	11990	3068.14	0.256582	0.824217	39.064	32.9108	23.7888	22.1866	0.722825	0.674143	2.50636	1.22959	8.4472	41.171	1.50712	1.84878	6.54141	0.191146	2.465	18.3537	30	6.19264	29.8089	4.75466	2.8648	1.34919e+06	10.6078	4.28938	0.0658069	0.0416162	9.01139	41.7799	7.501	2.15529	8.10318	2.78822	18.0228	5.25658	0.0126376	12.7485	2.15529	0.528883	0.940876	0.477204	0.987917	0.360917	0.847433	116.611
64	22083	22112	6358.8	0.287951	0.598614	51.8266	41.0698	34.2467	28.6042	0.833866	0.696479	1.27111	0.549756	11.8479	88.813	0.567528	-1.10538	8.57513	0.159375	1.7651	26.5688	30	16.8685	29.8406	8.30366	6.7693	5.06774e+06	15.1389	4.67606	0.0487524	0.0776193	12.6892	91.1949	8.11215	2.85701	11.5936	3.15817	25.3785	5.67133	0.0123774	19.7561	2.85701	0.483155	0.923734	0.422151	0.981405	0.285867	0.891682	242.334
65	85996.1	86049	11738.8	0.136504	0.802622	65.3835	56.2447	50.663	43.6356	0.90076	0.775817	2.07864	1.43025	18.4333	94.677	-0.174304	-1.50047	19.3586	0.182812	5.10344	30	30	19.7552	29.8172	8.86376	7.9892	3.73851e+07	20.8438	4.56374	0.0640672	0.156239	19.32	96.6302	7.88089	2.89543	11.4137	3.18174	38.6401	5.50416	0.0275277	19.7972	2.89543	0.489009	0.922647	0.425763	0.981241	0.245164	0.897562	459.995
66	12474.5	12516	3425.82	0.274625	0.759281	40.8044	31.7994	25.251	22.8459	0.79407	0.718438	1.38134	1.02425	7.26869	34.9256	1.9274	3.23163	4.80625	0	3.0276	16.3324	30	4.76517	30	4.30191	2.38078	1.0984e+06	9.368	3.74707	0.122708	0.19198	7.64622	33.8571	6.23905	1.60357	6.16778	2.45012	15.2924	4.56486	0.0566999	8.73922	1.60357	0.629012	0.955514	0.590503	0.99162	0.312611	0.87094	87.9521
67	19082.3	19121	4553.68	0.238633	0.758361	49.1732	38.8609	32.3479	22.7372	0.832402	0.585093	0.973769	0.434322	7.32874	64.4628	1.50228	0.97602	3.13906	0.2625	1.52734	22.4742	30	7.14687	29.7375	6.32008	4.028	2.25959e+06	10.8707	3.8407	0.128447	0.21733	7.79139	64.9406	6.31388	1.97877	10.1174	2.59226	15.5828	4.69738	0.0716181	14.0329	1.97877	0.638911	0.947395	0.601777	0.986835	0.245439	0.891956	118.63
[truncated: 163 more columns]
