# Supplementary material for: Implementing the Point Spread Function Deconvolution for Better Molecular Characterization of Newly Diagnosed Gliomas: A Dynamic 18F-FDOPA PET Radiomics Study
Source: Cancers (Basel). 2022 Nov 23;14(23):5765. doi: 10.3390/cancers14235765 (PMC9738921; doi:10.3390/cancers14235765)
Supplement: Supplementary file 1 [file cancers-14-05765-s001.zip › Raw_Data/Voxel_Based/Patient_Without_PSF/Radiomic_Static_DynamicTTP.xlsx]

## Sheet: Sheet1
Patient	original_Morphology_Volume_(mesh-based)_TTP	original_Morphology_Volume_(counting)_TTP	original_Morphology_Surface_area_TTP	original_Morphology_Surface_to_volume_ratio_TTP	original_Morphology_Sphericity_TTP	original_Morphology_Maximum_3D_diameter_TTP	original_Morphology_Major_axis_length_TTP	original_Morphology_Minor_axis_length_TTP	original_Morphology_Least_axis_length_TTP	original_Morphology_Elongation_TTP	original_Morphology_Flatness_TTP	original_Local_intensity_Local_intensity_peak_TTP	original_Local_intensity_Global_intensity_peak_TTP	original_Statistics_Mean_TTP	original_Statistics_Variance_TTP	original_Statistics_Skewness_TTP	original_Statistics_(Excess)_kurtosis_TTP	original_Statistics_Median_TTP	original_Statistics_Minimum_TTP	original_Statistics_10th_percentile_TTP	original_Statistics_90th_percentile_TTP	original_Statistics_Maximum_TTP	original_Statistics_Interquartile_range_TTP	original_Statistics_Range_TTP	original_Statistics_Mean_absolute_deviation_TTP	original_Statistics_Robust_mean_absolute_deviation_TTP	original_Statistics_Energy_TTP	original_Statistics_Root_mean_square_TTP	original_Intensity_histogram_Entropy_TTP	original_Intensity_histogram_Uniformity_TTP	original_Co-occurrence_matrix_(3D,_merged)_Joint_maximum_TTP	original_Co-occurrence_matrix_(3D,_merged)_Joint_average_TTP	original_Co-occurrence_matrix_(3D,_merged)_Joint_variance_TTP	original_Co-occurrence_matrix_(3D,_merged)_Joint_entropy_TTP	original_Co-occurrence_matrix_(3D,_merged)_Difference_average_TTP	original_Co-occurrence_matrix_(3D,_merged)_Difference_variance_TTP	original_Co-occurrence_matrix_(3D,_merged)_Difference_entropy_TTP	original_Co-occurrence_matrix_(3D,_merged)_Sum_average_TTP	original_Co-occurrence_matrix_(3D,_merged)_Sum_entropy_TTP	original_Co-occurrence_matrix_(3D,_merged)_Angular_second_moment_TTP	original_Co-occurrence_matrix_(3D,_merged)_Contrast_TTP	original_Co-occurrence_matrix_(3D,_merged)_Dissimilarity_TTP	original_Co-occurrence_matrix_(3D,_merged)_Inverse_difference_TTP	original_Co-occurrence_matrix_(3D,_merged)_Inverse_difference_normalised_TTP	original_Co-occurrence_matrix_(3D,_merged)_Inverse_difference_moment_TTP	original_Co-occurrence_matrix_(3D,_merged)_Inverse_difference_moment_normalised_TTP	original_Co-occurrence_matrix_(3D,_merged)_Inverse_variance_TTP	original_Co-occurrence_matrix_(3D,_merged)_Correlation_TTP	original_Co-occurrence_matrix_(3D,_merged)_Autocorrelation_TTP
1	4027.33	4089	2451.39	0.608688	0.499364	41.2916	30.3323	22.0176	14.3216	0.72588	0.472156	0.0905893	0.0439291	11.3031	86.7163	0.631159	-0.892282	8.15365	0	0.831406	26.0011	30	15.0997	30	8.01987	6.27268	876997	14.645	4.67428	0.0473851	0.0664083	12.569	90.1187	8.40178	3.50587	13.9868	3.41623	25.138	5.72705	0.00878796	26.2779	3.50587	0.429627	0.907864	0.359469	0.975388	0.242789	0.854204	234.96
2	4323.38	4348	1552.14	0.359011	0.826867	27.074	23.8843	16.8196	15.7133	0.704212	0.657891	3.74157	1.87359	19.0326	61.6053	-0.291164	-1.03894	19.7224	0.5625	7.58266	29.4844	30	13.0408	29.4375	6.73209	5.31721	1.84287e+06	20.5875	4.78271	0.0383776	0.0410186	20.1789	60.192	8.66948	3.51588	10.2696	3.39583	40.3578	5.69963	0.00453187	22.631	3.51588	0.37698	0.905242	0.293731	0.97828	0.244113	0.81201	456.064
3	23303.7	23359	6129.7	0.263035	0.643668	48.3529	40.5594	32.3036	29.7046	0.796452	0.732373	2.9884	0.680285	17.0191	64.4648	0.0205239	-1.14893	16.669	0	6.30958	28.5938	30	13.7592	30	6.94068	5.52558	8.27178e+06	18.818	4.84882	0.0359013	0.032493	17.9787	63.9925	8.78866	3.48082	11.2696	3.39347	35.9574	5.78881	0.0035979	23.3857	3.48082	0.3871	0.906755	0.307254	0.977776	0.260048	0.817277	375.533
4	1880.33	1905	1158.59	0.616161	0.635884	26.2488	24.1685	18.0213	8.55294	0.745654	0.353888	2.6882	1.34741	10.41	56.8339	0.746951	-0.410369	8.20703	0	2.01953	22.2052	30	11.3039	30	6.29923	4.68181	314710	12.8531	4.66685	0.0451402	0.0170643	11.3609	58.8337	8.55645	3.38523	11.9887	3.3489	22.7218	5.66114	0.0047042	23.4485	3.38523	0.397434	0.90968	0.322758	0.977925	0.297259	0.800723	176.179
5	95164.8	95277	19109.5	0.200805	0.527494	88.3516	64.937	58.6214	49.2266	0.902742	0.758067	4.3194	0.820802	13.5682	89.2703	0.53547	-1.16034	10.3656	0.189062	3.35562	29.5815	30	17.2161	29.8109	8.28989	6.77699	2.60455e+07	16.5338	4.67805	0.046228	0.0680429	14.2217	92.4907	7.94481	2.60589	10.684	3.03528	28.4433	5.64672	0.012392	17.4747	2.60589	0.514072	0.930087	0.458295	0.983462	0.29166	0.905533	286.009
6	58567.2	58698	14147.3	0.241557	0.51552	82.2982	67.0817	55.219	34.9362	0.823159	0.5208	3.33955	1.13341	21.6781	68.5456	-0.632003	-0.996423	24.375	0.478125	8.56078	30	30	15.6141	29.5219	7.23844	5.88848	3.1608e+07	23.2053	4.27945	0.0896506	0.192474	22.6937	70.0291	7.54972	3.21115	12.465	3.29317	45.3875	5.19464	0.0405243	22.7765	3.21115	0.471218	0.914862	0.40275	0.978399	0.19596	0.837378	573.646
7	5079.04	5116	2152.61	0.423822	0.663804	34.4238	28.7473	22.8322	14.0353	0.794238	0.488231	2.58239	2.13876	18.4285	87.8092	-0.393722	-1.16788	20.1562	0.103125	3.81185	30	30	16.1277	29.8969	8.17963	6.96297	2.18667e+06	20.6741	4.80093	0.0415125	0.06758	19.8293	87.067	8.53382	3.6769	13.074	3.47477	39.6585	5.73554	0.00781805	26.5936	3.6769	0.398619	0.902809	0.321954	0.974901	0.230952	0.847281	466.97
8	1541	1564	901.712	0.585147	0.715514	24.2281	17.5455	14.5518	10.5948	0.829373	0.603844	4.40858	1.26302	10.7751	56.1653	0.445916	-1.05091	8.48594	0.182292	2.03003	21.4592	28.7401	12.8412	28.5578	6.60414	5.33266	269427	13.1251	4.61651	0.0461233	0.0212495	11.5317	58.8434	8.47894	3.56006	12.877	3.42032	23.0634	5.58327	0.00510957	25.551	3.56006	0.392965	0.900303	0.317802	0.972928	0.277637	0.78289	179.048
9	23852.4	23916	8314.17	0.348568	0.481969	72.3878	61.4356	45.6165	20.6969	0.74251	0.336889	2.86394	0.887942	19.0368	87.4986	-0.424693	-1.23533	21.5094	0.0867188	4.68815	30	30	17.6293	29.9133	8.24966	7.02464	1.07597e+07	21.2108	4.72549	0.0454819	0.0798444	20.1999	87.9767	8.25131	3.10772	11.1436	3.27181	40.3997	5.65586	0.0104767	20.8015	3.10772	0.443049	0.916676	0.373414	0.980244	0.267631	0.881778	485.61
10	29001.4	29070	8143.77	0.280806	0.560538	90.0833	76.1045	43.4141	17.8564	0.570454	0.234629	0.82134	0.54361	4.20316	8.33552	3.18707	15.3938	3.73958	0.214323	1.65208	6.55549	30	2.29759	29.7857	1.77471	0.985969	755880	5.09922	3.05673	0.155959	0.126306	4.72543	7.94371	5.13748	0.935143	2.86217	1.8279	9.45085	3.93478	0.0569275	3.73666	0.935143	0.705207	0.972977	0.685292	0.996406	0.386052	0.764804	28.405
11	23682.7	23742	6581.25	0.277893	0.605986	62.6498	55.8432	35.5402	23.555	0.636429	0.421805	1.77786	1.77786	21.1676	68.0184	-0.616733	-0.880077	23.3504	0	8.07714	30	30	14.1924	30	7.10298	5.78924	1.22529e+07	22.7175	4.53251	0.059023	0.127906	22.2973	67.1743	7.91787	2.90105	10.5342	3.19427	44.5947	5.40731	0.0210757	18.9503	2.90105	0.47004	0.921893	0.402581	0.981963	0.253274	0.858947	554.87
13	19476.2	19584	8928.13	0.458412	0.392097	75.1931	59.2754	44.5086	28.148	0.750879	0.474869	0.646345	0.191707	12.8742	77.315	0.433038	-1.06317	10.9447	0.109375	2.3518	26.2632	30	14.9426	29.8906	7.61662	6.04643	4.76008e+06	15.5904	4.85604	0.0369632	0.0348384	13.8154	80.1286	8.61179	3.14457	11.4095	3.27899	27.6309	5.85043	0.0049282	21.2978	3.14457	0.431734	0.915796	0.361761	0.979871	0.288646	0.867102	260.346
14	26984.4	27043	6522.4	0.24171	0.667039	61.3514	48.5548	31.0252	30.2033	0.638974	0.622046	3.18804	0.214713	16.3676	92.6493	-0.0623069	-1.36031	16.7128	0	3.12906	29.7121	30	17.81	30	8.53828	7.10559	9.75033e+06	18.9881	4.88694	0.0361233	0.0559285	17.2195	94.5777	8.48533	2.97655	10.5739	3.22057	34.439	5.85825	0.00681435	19.4338	2.97655	0.450679	0.91983	0.38195	0.981527	0.277287	0.89726	381.372
15	11873.9	11901	4538.87	0.382256	0.554539	42.4382	35.0992	29.731	23.2034	0.847054	0.661081	0.852052	0.515822	7.18165	36.9449	1.6413	2.3208	5.18151	0	1.7237	16.6484	30	5.74557	30	4.49375	2.6682	1.05349e+06	9.40856	4.13147	0.0757616	0.0492961	7.73868	36.9963	7.2578	2.16265	8.1485	2.78081	15.4774	5.09469	0.0156948	12.8255	2.16265	0.525056	0.940689	0.474045	0.987855	0.37405	0.826664	90.4707
16	7752.42	7798	3137.82	0.404754	0.60369	41.8808	34.9979	28.4842	14.8147	0.813883	0.423304	0.808071	0.646037	15.4872	67.2605	0.193759	-1.19027	14.7893	0.46875	4.95385	27.3892	30	14.3786	29.5312	7.1277	5.71903	2.39488e+06	17.5247	4.83486	0.0362277	0.022964	16.5547	68.743	8.65055	3.23048	10.382	3.30351	33.1093	5.80106	0.00399679	20.818	3.23048	0.408787	0.91287	0.333436	0.980103	0.280495	0.848581	332.391
17	24751.1	24785	5325.53	0.215163	0.771232	51.0784	41.4154	31.3887	28.4987	0.7579	0.688119	1.63446	0.597047	6.90051	36.6354	1.75702	2.90459	5.24062	0.183333	1.33411	15.4562	30	5.25937	29.8167	4.31766	2.45278	2.0882e+06	9.17891	4.09772	0.0753878	0.0440602	7.33487	36.266	7.08095	1.87847	6.9631	2.61052	14.6697	5.04491	0.0161838	10.4917	1.87847	0.556458	0.947961	0.50991	0.99009	0.381256	0.85535	84.8205
18	23738.3	23819	7816.99	0.329299	0.510988	67.3869	53.1461	37.7706	28.1264	0.710695	0.529228	0.966819	0.767064	20.3474	65.847	-0.413917	-1.10514	21.988	0	8.50547	30	30	14.7801	30	7.11182	6.05079	1.14298e+07	21.9058	4.64061	0.0483772	0.091374	21.6935	63.1214	8.22968	3.18256	10.2908	3.30032	43.3871	5.52294	0.0122597	20.4195	3.18256	0.42562	0.914149	0.350827	0.980425	0.25091	0.838252	523.521
19	107739	107894	24108.9	0.223771	0.454174	98.5596	89.6569	57.8958	46.4804	0.645749	0.518426	0.460198	0.460198	15.8298	110.493	0.115416	-1.60387	14.2105	0	3.35833	30	30	21.5148	30	9.70104	9.2006	3.89581e+07	19.002	4.53511	0.0607823	0.132439	16.607	115.489	7.71686	3.00828	14.2585	3.18622	33.214	5.48055	0.0247801	23.3083	3.00828	0.514277	0.921368	0.456955	0.978358	0.225825	0.899088	379.626
20	6025.67	6057	2193.81	0.364078	0.729941	38.6523	39.945	18.6555	14.4057	0.46703	0.36064	4.22421	1.44466	9.33939	46.2126	1.40865	1.06571	6.66667	0.471094	3.57974	21.0421	30	7.00521	29.5289	5.26728	3.32268	808227	11.5515	4.21986	0.0757366	0.0751717	9.93197	46.2839	7.42324	2.32937	8.61339	2.88637	19.8639	5.16007	0.0170065	14.0394	2.32937	0.509667	0.936348	0.45489	0.986638	0.352649	0.848334	137.908
21	4706.21	4734	1787.21	0.379757	0.759897	33.2265	26.165	18.273	15.5884	0.698377	0.595775	0.241528	0.241528	1.84283	0.332538	0.217829	1.06283	1.85391	0.0898438	1.09505	2.51789	4.85599	0.694141	4.76615	0.441947	0.295656	17651	1.93095	1.4334	0.427305	0.439389	2.38568	0.403541	2.2719	0.222204	0.182866	0.789044	4.77135	2.01388	0.297617	0.232241	0.222204	0.890534	0.963202	0.889902	0.991153	0.213771	0.712246	5.97887
22	19823.4	19879	4769.21	0.240584	0.742718	50.5371	42.1745	33.9056	21.0197	0.803935	0.498397	0.432711	0.214421	3.91974	11.2132	2.31789	7.91754	3.24349	0.160938	0.845	7.60901	28.7237	3.34076	28.5628	2.3125	1.43092	528334	5.15534	3.31938	0.125697	0.126002	4.45343	10.8876	5.38704	0.936313	2.72923	1.87611	8.90687	4.20714	0.0516469	3.60591	0.936313	0.714237	0.971208	0.691807	0.996013	0.343553	0.834403	28.9177
23	9216.71	9263	3667.33	0.3979	0.579676	46.6905	35.0011	33.459	17.5161	0.955943	0.500445	3.68895	0.3552	15.8757	73.1776	0.194022	-1.16094	14.8125	0	4.46229	29.194	30	14.7341	30	7.34329	5.83928	3.01248e+06	18.0338	4.79824	0.0388508	0.0622814	17.0805	74.9898	8.46115	3.09561	10.2021	3.26453	34.161	5.76164	0.00715891	19.7849	3.09561	0.429743	0.916389	0.356118	0.981083	0.26655	0.868082	356.84
24	507.917	518	343.481	0.676255	0.896278	12.083	10.3242	8.82937	7.79873	0.855207	0.75538	1.10505	0.763831	5.2699	23.227	2.12456	4.00485	3.29518	0.891146	1.80477	11.7214	24.0526	3.17461	23.1615	3.37325	1.66994	26417.4	7.14134	3.349	0.152241	0.156759	5.92967	22.8781	5.96233	1.89985	6.93601	2.60062	11.8593	4.30859	0.0480461	10.5454	1.89985	0.557295	0.936781	0.513575	0.985068	0.394635	0.76953	52.7664
25	52912.3	52951	11127.4	0.2103	0.612529	79.9562	67.9341	39.2661	34.6417	0.578002	0.50993	13.9625	2.69455	23.1582	50.7246	-0.93082	-0.147719	25.3781	0.0617188	11.9359	30	30	11.1831	29.9383	5.93784	4.52661	3.10837e+07	24.2287	4.26847	0.0780132	0.152988	24.2437	48.6354	7.53458	2.75186	9.7558	3.13079	48.4875	5.12404	0.0290708	17.3286	2.75186	0.483403	0.925473	0.417165	0.983438	0.253	0.821852	627.73
26	216131	216191	33889.9	0.156803	0.513916	113.882	81.8496	76.4012	60.8531	0.933434	0.743474	3.36775	0.582251	15.4593	72.2071	0.267839	-1.16873	14.0104	0	5.05208	28.5938	30	14.7339	30	7.37061	5.91095	6.72781e+07	17.6408	4.85985	0.0360545	0.0321345	16.1944	72.9014	8.49837	2.74174	8.84137	3.10123	32.3887	5.83015	0.00472013	16.3585	2.74174	0.448817	0.92507	0.380216	0.98432	0.317791	0.887804	326.979
27	17594.8	17710	6727.55	0.38236	0.486277	62.522	60.8811	26.4112	23.7091	0.433816	0.389433	0.896271	0.229781	4.31152	18.2771	2.83762	9.5553	3.08724	0	1.20622	8.26104	30	3.11478	30	2.7135	1.36274	652901	6.07176	3.34747	0.13863	0.151154	4.779	17.6235	5.56568	1.18664	4.44069	2.08101	9.558	4.21695	0.055274	5.8488	1.18664	0.679184	0.966545	0.652874	0.994432	0.358188	0.834063	37.538
28	135638	135731	19072.6	0.140614	0.669363	85.1939	64.6481	63.7715	50.9507	0.986441	0.788123	1.71409	0.181533	8.60948	28.7393	1.82435	3.74349	7.17656	0	3.94688	15.0807	30	4.71732	30	3.76414	2.09231	1.39616e+07	10.1421	4.04744	0.0824676	0.0642646	9.18784	28.8175	6.85294	1.55776	4.77278	2.39367	18.3757	4.99208	0.0203059	7.1994	1.55776	0.58699	0.955824	0.546969	0.993029	0.40632	0.875086	109.634
29	5072.67	5102	1744.76	0.343953	0.818288	28.6182	23.5694	20.0756	15.4445	0.851767	0.655276	1.05506	0.813388	6.18194	26.051	1.68879	3.01628	4.58424	0.153125	1.56852	13.244	29.5482	5.17494	29.3951	3.7905	2.33675	327892	8.01669	3.94169	0.0860427	0.0678325	6.85766	26.8411	7.02614	2.05202	7.22026	2.74346	13.7153	4.9077	0.0197568	11.4311	2.05202	0.541773	0.94164	0.491469	0.988361	0.353031	0.787061	68.1531
30	15179.7	15214	4071.74	0.268236	0.728137	40.5586	35.467	28.773	24.1217	0.811263	0.680118	3.93029	1.58602	13.8965	81.1109	0.348539	-1.19603	11.9048	0.134375	3.00161	27.7055	30	16.1732	29.8656	7.89043	6.37336	4.17204e+06	16.5597	4.85301	0.0366764	0.0274861	14.6427	83.0399	8.75861	3.72667	14.35	3.48824	29.2854	5.85255	0.004135	28.2381	3.72667	0.396005	0.902222	0.321561	0.973646	0.255685	0.829973	283.33
31	58593.7	58682	16537.1	0.282233	0.441157	77.6466	60.6873	51.5651	44.0357	0.849684	0.725616	5.24596	0.330661	18.7198	111.879	-0.39541	-1.42434	22.5	0	2.86852	30	30	22.1628	30	9.55512	8.3424	2.71294e+07	21.5014	4.36606	0.0868528	0.211139	19.7391	116.749	7.26311	2.78805	12.7204	3.07261	39.4781	5.25412	0.0497207	20.4936	2.78805	0.54302	0.926498	0.487271	0.980717	0.197711	0.912232	496.132
32	201.333	211	222.838	1.10681	0.745485	12.6886	11.2122	7.13385	3.99654	0.636257	0.356446	0.181766	0.181766	2.652	6.03706	2.02838	4.46781	1.57786	0.377344	0.780729	6.375	13.0156	2.0043	12.6383	1.80374	1.0995	2757.8	3.61527	2.56903	0.245075	0.327041	3.30122	5.60638	4.60284	1.29539	3.22313	2.232	6.60244	3.39648	0.123324	4.90117	1.29539	0.646335	0.925758	0.607312	0.978747	0.311332	0.562894	14.0539
33	2881.96	2913	1552.26	0.538614	0.630924	36.1801	37.7602	15.1671	11.1049	0.401668	0.294089	5.77856	2.72813	23.0359	46.8177	-0.994154	0.217819	24.375	0.28151	12.4286	30	30	9.85885	29.7185	5.52116	4.14425	1.68217e+06	24.0306	4.26859	0.0722432	0.1305	24.6335	42.119	7.58544	3.45304	12.8605	3.38337	49.267	5.07051	0.0228167	24.784	3.45304	0.437224	0.908617	0.364637	0.976577	0.205074	0.705786	636.537
34	2438.38	2459	1116.54	0.457905	0.784649	26.096	22.4852	14.3755	11.982	0.639334	0.532885	7.03383	2.97944	18.5024	73.2571	-0.0979109	-1.37015	18.6659	1.29062	7.06266	30	30	15.9585	28.7094	7.65172	6.88858	1.02195e+06	20.3861	4.64093	0.0497862	0.0933186	20.0665	72.6457	8.36885	3.89501	13.6216	3.53912	40.133	5.5784	0.0117337	28.7927	3.89501	0.382584	0.89748	0.302231	0.972876	0.207201	0.801828	460.913
35	14369.5	14420	4678.52	0.325587	0.610946	50.2593	38.2839	32.2574	22.2446	0.842582	0.581044	0.38886	0.36571	4.03926	3.80566	1.45178	6.98601	3.98646	0	1.63146	6.21115	23.5094	2.07155	23.5094	1.39084	0.883218	290149	4.48567	2.87597	0.169796	0.174714	4.62731	3.78744	4.77454	0.683445	0.842217	1.56928	9.25461	3.74592	0.0673119	1.30931	0.683445	0.726921	0.973544	0.710102	0.99779	0.398449	0.827151	24.5448
36	62.5833	68	90.6581	1.4486	0.840847	7	6.50886	4.49971	3.23687	0.69132	0.497301	1.36787	1.34049	12.1282	36.157	0.0928759	-1.1648	12.4102	1.96875	4.20961	19.7121	24.794	10.4812	22.8253	5.23331	4.21637	12461.1	13.537	4.18637	0.0622837	0.0141414	13.9303	34.5699	7.96462	5.07677	13.4608	3.72385	27.8606	5.22722	0.00507703	39.2343	5.07677	0.275178	0.843117	0.183536	0.945257	0.179016	0.432536	209.006
37	5613	5687	2762.96	0.492244	0.552805	49.4975	53.1821	21.5243	14.7741	0.404728	0.277803	0.693196	0.0672661	5.57851	28.0021	1.43258	1.52354	3.84922	0.00390625	0.564271	14.0675	27.5125	5.70065	27.5086	4.05418	2.56462	336226	7.68908	3.88222	0.0897654	0.0929811	6.13141	27.6294	6.79763	1.9596	7.76591	2.6725	12.2628	4.81378	0.0255905	11.6059	1.9596	0.57434	0.941411	0.529913	0.986704	0.339431	0.789971	59.4207
38	15664.3	15701	3744.69	0.239059	0.808492	43.0232	36.0272	32.538	18.7893	0.90315	0.521532	2.23115	0.170386	7.9988	86.8184	0.951604	-0.536953	2.39844	0.084375	0.45	23.9977	30	14.275	29.9156	8.00267	6.20489	2.3677e+06	12.28	3.5979	0.208164	0.385773	8.42897	88.2373	6.21053	3.14676	18.1158	3.03821	16.8579	4.47207	0.151031	28.0179	3.14676	0.574338	0.920117	0.522526	0.974457	0.119205	0.841236	145.276
39	50097.4	50196	11359.5	0.226748	0.578543	73.0342	63.2464	46.4938	34.4	0.735121	0.543905	2.97055	0.981282	17.8185	73.9788	0.0411356	-1.38474	16.875	0	6.7026	30	30	15.8898	30	7.68852	7.08266	1.96506e+07	19.7858	4.69584	0.0455713	0.0894867	18.7795	75.1001	8.27131	3.13747	10.9276	3.28193	37.5589	5.65249	0.0111718	20.7713	3.13747	0.443076	0.915801	0.372795	0.980143	0.255275	0.861709	417.382
40	104251	104392	22940.7	0.220052	0.466945	92.7901	78.1957	59.5406	46.1902	0.761431	0.5907	4.89262	2.05713	22.0845	59.205	-0.873384	-0.318105	24.375	0	9.58628	30	30	11.5219	30	6.39573	4.88387	5.7095e+07	23.3865	4.4934	0.0567399	0.0935808	23.1171	57.182	7.73469	2.41228	8.49859	2.96118	46.2342	5.36997	0.0168781	14.3177	2.41228	0.509164	0.934019	0.450334	0.986267	0.304421	0.874806	584.424
41	11605.7	11645	3434.05	0.295893	0.72187	52.3927	40.0031	26.2801	17.3401	0.656952	0.433469	4.52131	0.932174	8.53633	60.412	1.35529	0.650962	5.21693	0.290625	2.1026	22.6867	30	8.16953	29.7094	6.16842	4.02246	1.55206e+06	11.5447	4.21607	0.0773317	0.0694017	9.1189	61.6888	7.35078	2.44175	11.1087	2.91823	18.2378	5.18	0.0197238	17.0709	2.44175	0.535291	0.934828	0.486613	0.984079	0.328663	0.861637	136.308
42	29574	29609	6756.77	0.22847	0.684465	51.1566	44.0419	35.9101	30.9999	0.815362	0.703872	3.66215	0.523089	6.71346	44.0038	1.95223	2.92245	3.9737	0.148438	2.1174	18.1751	30	4.13984	29.8516	4.76088	2.39833	2.6374e+06	9.43792	3.74311	0.123947	0.165798	7.1631	43.6646	6.27818	1.84335	9.34674	2.51706	14.3262	4.63635	0.0525427	12.7447	1.84335	0.63327	0.950675	0.599333	0.988116	0.307068	0.854062	88.6023
44	52567.7	52647	11459.1	0.217988	0.592214	83.006	77.6921	37.1068	33.9925	0.477614	0.437528	4.43645	1.05943	14.739	55.2377	0.340125	-0.860558	13.7172	0.0325521	5.61698	25.7964	30	11.6128	29.9674	6.26599	4.76257	1.43451e+07	16.5069	4.807	0.0380863	0.0101362	15.4677	55.359	8.57301	2.7892	7.79173	3.09795	30.9353	5.76098	0.00367707	15.5714	2.7892	0.422175	0.923068	0.34731	0.984935	0.319969	0.85936	286.822
46	60400.3	60496	16211.2	0.268396	0.459228	74.2226	64.6089	49.4675	48.5858	0.765645	0.752	0.873685	0.399707	6.69141	38.4442	1.92465	3.28764	4.48177	0	1.83594	15.8198	30	5.00286	30	4.42331	2.40362	5.03443e+06	9.12245	3.95926	0.092545	0.0866678	7.31084	38.9412	6.79726	1.81084	7.23403	2.55958	14.6217	4.91641	0.0266169	10.5132	1.81084	0.587045	0.950164	0.546822	0.990032	0.36718	0.865012	87.1331
47	8497.38	8525	2463.19	0.289877	0.81754	31.1609	27.4149	22.4595	19.9318	0.819245	0.727045	5.03116	1.78114	12.5458	60.372	0.419418	-0.830833	11.8378	0.266667	2.9349	24.0376	30	12.2891	29.7333	6.54533	5.03329	1.85647e+06	14.757	4.80709	0.0383382	0.0181438	13.4132	60.9314	8.65041	3.10896	10.724	3.24549	26.8263	5.76547	0.00392431	20.3897	3.10896	0.414684	0.916227	0.340997	0.980753	0.306175	0.832683	230.649
48	861.042	883	741.879	0.861607	0.589975	23.7276	20.2587	15.8513	6.79199	0.782443	0.335262	0.469192	0.356761	6.04262	16.3425	2.09411	4.78299	5.02161	0.73125	2.54661	11.3033	24.868	2.80573	24.1367	2.71043	1.33347	46671.7	7.2702	3.49291	0.12472	0.105125	6.71492	14.9587	6.14544	1.71264	4.984	2.47745	13.4298	4.31036	0.0329629	7.91715	1.71264	0.552257	0.941397	0.506502	0.988524	0.419155	0.735367	56.0903
49	52519.9	52632	11959.9	0.227722	0.567072	81.3695	70.8361	45.1276	29.9548	0.63707	0.422874	0.535924	0.535924	12.5399	46.2958	0.716643	-0.0369765	11.1591	0	4.94221	22.8632	30	8.67415	30	5.43467	3.73081	1.07129e+07	14.2669	4.66147	0.0458954	0.0232851	13.2933	46.5538	7.91108	1.92816	4.44512	2.65569	26.5865	5.62893	0.00718383	8.16291	1.92816	0.508985	0.944925	0.45078	0.99191	0.382231	0.912328	219.183
55	12788.1	12836	4046.46	0.316424	0.653551	64.4593	50.5591	23.953	18.3528	0.473762	0.362996	0.218751	0.218751	4.71596	15.6955	3.38405	12.6296	3.675	0	2.30456	7.32826	30	1.67207	30	2.23413	0.778011	486944	6.15921	2.91585	0.206486	0.276134	5.19836	15.0166	4.68093	0.893072	3.33543	1.78576	10.3967	3.64946	0.115715	4.13301	0.893072	0.749847	0.974645	0.731613	0.996025	0.29975	0.862385	39.973
57	73283.6	73366	14382.5	0.196259	0.588825	90.6422	76.9654	49.011	32.157	0.636792	0.417811	1.44333	0.6116	15.5917	90.7942	0.245875	-1.43112	13.6217	0	4.35547	30	30	18.4431	30	8.559	8.15782	2.44965e+07	18.2728	4.73963	0.0432612	0.0715836	16.4864	92.6482	8.12407	2.62163	9.4349	3.06218	32.9729	5.69898	0.0104409	16.3079	2.62163	0.487554	0.928812	0.425381	0.984432	0.297652	0.91199	356.296
59	3129.62	3149	1171.68	0.374382	0.88309	22.5167	18.9821	16.2383	14.2068	0.855454	0.74843	8.94887	7.27614	24.5806	28.9959	-0.940609	0.18791	25.7812	5.625	16.875	30	30	8.42969	24.375	4.44222	3.55301	1.99395e+06	25.1635	3.98954	0.0835123	0.139704	25.93	25.2392	7.09052	2.78632	10.0771	3.13559	51.8601	4.75108	0.0276526	17.8407	2.78632	0.482823	0.924745	0.417398	0.98297	0.255959	0.646568	688.686
60	16525.8	16591	5760.95	0.348604	0.544625	71.3512	65.8505	26.243	18.7686	0.398525	0.285019	0.239302	0.093486	2.94334	8.54056	2.81999	10.5717	1.88854	0.0539063	0.915625	6.68438	27.7568	1.69844	27.7029	1.95701	0.932744	285428	4.14775	2.69144	0.254572	0.387924	3.44631	8.5112	4.2097	0.629354	1.58371	1.53137	6.89261	3.41327	0.174896	1.9798	0.629354	0.790786	0.979641	0.775577	0.997613	0.268884	0.883695	19.3983
61	12316.8	12351	3131.58	0.254252	0.823608	40.1248	31.168	26.4285	21.7343	0.847938	0.697329	0.584465	0.44087	5.81495	27.2369	2.05566	4.33608	4.28594	0.20651	1.23516	12.2906	29.8284	4.01966	29.6219	3.58417	1.84785	754036	7.81349	3.8091	0.0976629	0.0967659	6.33749	26.6672	6.42543	1.52912	5.53978	2.37208	12.675	4.73706	0.0302261	7.87798	1.52912	0.616296	0.955951	0.580612	0.991995	0.376826	0.852291	62.8921
62	3738.71	3760	1526.4	0.408269	0.763186	28.5832	22.4802	17.7707	13.8853	0.790508	0.617669	1.89521	0.722393	5.32441	12.4726	2.24603	6.2222	4.17552	0	2.48648	9.46352	26.6094	3.05853	26.6094	2.45927	1.37491	153491	6.38921	3.32159	0.14483	0.174553	5.89337	12.3479	5.71253	1.27747	3.54171	2.19833	11.7867	4.17713	0.0537181	5.17363	1.27747	0.63488	0.958417	0.60102	0.993432	0.385633	0.790505	44.4929
63	11787.5	11822	3048.56	0.258626	0.82162	38.2884	32.3056	23.7797	22.1907	0.736087	0.686899	2.08636	0.636343	8.25654	42.3252	1.56992	1.98539	6.2349	0.226042	2.39313	18.4456	30	6.04635	29.774	4.79414	2.85375	1.30628e+06	10.5117	4.25039	0.0687396	0.0522697	8.81259	42.9886	7.36894	2.09259	8.07427	2.75031	17.6252	5.21685	0.0145573	12.4532	2.09259	0.54223	0.942646	0.493098	0.988203	0.359511	0.855157	114.424
64	21374.3	21406	6157.6	0.288085	0.604877	50.6754	40.2254	33.6809	28.3733	0.837304	0.705357	0.941134	0.452327	11.7883	85.1379	0.580541	-1.05176	8.62331	0	1.81667	26.1449	30	16.2804	30	8.08685	6.53393	4.79713e+06	14.97	4.69327	0.0473007	0.0747645	12.6103	87.394	8.16283	2.86662	11.3778	3.1642	25.2206	5.68455	0.0114679	19.5953	2.86662	0.477602	0.923332	0.415612	0.981524	0.288765	0.887891	236.616
65	90078.3	90147	12033.7	0.133592	0.80754	66.5432	56.7548	51.4597	44.1921	0.906703	0.77865	6.50972	1.85116	18.7376	93.7858	-0.201722	-1.50839	19.9695	0.253125	5.38021	30	30	19.7719	29.7469	8.84319	7.94631	4.01049e+07	21.0923	4.49597	0.0707612	0.171275	19.6263	95.7496	7.76762	2.91968	11.7244	3.18647	39.2526	5.43616	0.0324054	20.2489	2.91968	0.493272	0.922207	0.430394	0.980824	0.23494	0.894261	470.817
66	12506.1	12547	3432.68	0.27448	0.759041	40.3113	31.6839	25.2913	22.8942	0.798236	0.722579	1.34608	0.956861	6.60205	32.175	2.23181	4.80491	4.42448	0	2.70104	14.2125	30	3.7112	30	3.92052	1.92475	950587	8.70414	3.62397	0.135868	0.21336	7.03756	31.4942	6.00181	1.46195	5.67337	2.33615	14.0751	4.44314	0.0651355	7.81066	1.46195	0.650246	0.959308	0.615737	0.99252	0.316922	0.875998	77.1161
67	18595.1	18635	4434.98	0.238503	0.765346	48.9898	38.0303	32.2162	22.5108	0.84712	0.591918	0.925132	0.543054	6.74463	58.9911	1.71689	1.71869	2.92161	0.213542	1.61516	20.8761	30	5.40508	29.7865	5.8304	3.35262	1.94701e+06	10.2216	3.63669	0.154083	0.263939	7.21009	59.3282	5.90756	1.78403	9.3486	2.44392	14.4202	4.45683	0.0937265	12.5314	1.78403	0.669989	0.952489	0.636722	0.98823	0.232943	0.894389	105.048
[truncated: 163 more columns]
